# Supplementary material for: Implied Spatial Meaning and Visuospatial Bias: Conceptual Processing Influences Processing of Visual Targets and Distractors
Source: PLoS One. 2016 Mar 8;11(3):e0150928. doi: 10.1371/journal.pone.0150928 (PMC4783007; doi:10.1371/journal.pone.0150928)
Supplement: S1 Dataset — The entire dataset from Experiments 1 and 2 reported in this article are available to download from the following link: http://goo.gl/iR23wx. (XLSX) [file pone.0150928.s001.xlsx]

## Sheet: Exp1_RT
		CueTargComp							CueDistComp
		neutral	compatible	incompatible					absent	compatible	incompatible	neutral
		RT	RT	RT					RT	RT	RT	RT
		Mean	Mean	Mean					Mean	Mean	Mean	Mean
SJ	1.00	604.52	688.765	694.683			SJ	1.00	630.208	653.515	627.616	671.305
	2.00	864.179	929.559	899.797				2.00	834.85	922.767	885.843	912.438
	3.00	647.419	652.308	675.975				3.00	646.658	667.432	634.178	667.307
	4.00	619.071	639.301	648.301				4.00	634.291	615.978	636.712	634.468
	6.00	813.474	839.499	854.004				6.00	820.346	811.662	825.885	847.515
	7.00	761.111	825.984	826.682				7.00	746.947	793.913	773.134	833.584
	8.00	699.894	773.304	802.309				8.00	743.762	730.295	704.319	767.027
	9.00	824.693	784.367	819.477				9.00	797.467	842.65	806.307	813.593
	10.00	572.714	612.084	619.752				10.00	606.482	583.069	559.384	608.459
	11.00	658.586	666.176	690.398				11.00	652.415	656.264	644.044	698.085
	12.00	670.14	698.32	696.499				12.00	682.137	681.69	702.536	677.005
	13.00	642.299	686.916	706.561				13.00	662.921	647.572	662.298	688.21
	14.00	778.822	829.337	817.586				14.00	805.066	805.897	786.562	804.735
	15.00	711.191	802.089	830.218				15.00	704.475	774.205	784.637	787.801
	16.00	798.627	812.993	828.857				16.00	785.773	820.363	810.986	818.668
	18.00	588.174	618.109	606.654				18.00	589.773	623.991	604.87	593.345
	19.00	541.656	641.956	677.703				19.00	581.279	590.261	582.565	629.803
	20.00	661.631	695.684	680.314				20.00	658.879	686.097	678.63	678.343
	21.00	566.744	614.386	593.819				21.00	580.18	601.263	577.536	585.9
	23.00	654.721	673.805	708.725				23.00	676.177	691.119	649.989	672.763
		683.983	724.247	733.916					692.004	710	696.902	719.518

## Sheet: Axis Data
Experiment	targetAxis			Experiment	targetAxis			Experiment	distAxis				Experiment	distAxis
	vertical	horizontal			vertical	horizontal			absent	vertical	horizontal			absent	vertical	horizontal
	error	error			RT	RT			error	error	error			RT	RT	RT
	Mean	Mean			Mean	Mean			Mean	Mean	Mean			Mean	Mean	Mean
1	0.0416667	0.0666667		1	705.089	627.057		1	0.025	0.05	0.0777778		1	630.208	639.971	671.305
1	0.05	0.0666667		1	964.188	909.322		1	0.05	0.0611111	0.0611111		1	834.85	904.481	912.438
1	0.05	0.0458333		1	664.374	647.419		1	0.0416667	0.0444444	0.0555556		1	646.658	650.95	667.307
1	0.0125	0.0291667		1	643.744	625.96		1	0.0166667	0.0277778	0.0166667		1	634.291	626.521	634.468
1	0.025	0.0333333		1	878.82	825.517		1	0.05	0.0166667	0.0277778		1	820.346	818.836	847.515
1	0.0583333	0.0708333		1	847.475	769.696		1	0.075	0.0666667	0.0555556		1	746.947	783.43	833.584
1	0.0375	0.0541667		1	815.114	699.894		1	0.0333333	0.05	0.05		1	743.762	717.652	767.027
1	0.0916667	0.0916667		1	872.782	901.16		1	0.0583333	0.105556	0.1		1	797.467	825.052	813.593
1	0.0333333	0.025		1	620.308	572.714		1	0.0333333	0.0222222	0.0333333		1	606.482	571.635	608.459
1	0.05	0.0416667		1	683.101	679.313		1	0.05	0.0444444	0.0444444		1	652.415	650.101	698.085
1	0	0.00833333		1	701.179	674.393		1	0.00833333	0.00555556	0		1	682.137	691.937	677.005
1	0.0916667	0.0708333		1	704.758	642.299		1	0.125	0.05	0.0833333		1	662.921	655.062	688.21
1	0.1375	0.1125		1	854.287	851.962		1	0.133333	0.116667	0.127778		1	805.066	796.624	804.735
1	0.0541667	0.05		1	832.502	729.803		1	0.0333333	0.0611111	0.0555556		1	704.475	779.374	787.801
1	0.0708333	0.104167		1	897.772	823.354		1	0.0833333	0.0888889	0.0888889		1	785.773	815.54	818.668
1	0.0875	0.0833333		1	631.332	603.725		1	0.075	0.0833333	0.0944444		1	589.773	614.778	593.345
1	0.0208333	0.0375		1	675.142	553.298		1	0.05	0.0277778	0.0166667		1	581.279	586.446	629.803
1	0.0458333	0.0458333		1	687.999	692.202		1	0.0666667	0.0444444	0.0333333		1	658.879	682.497	678.343
1	0.0541667	0.0833333		1	604.103	566.744		1	0.05	0.0777778	0.0722222		1	580.18	589.508	585.9
1	0.0166667	0.0208333		1	704.2	659.842		1	0.0416667	0.0111111	0.0111111		1	676.177	670.378	672.763
2	0.0625	0.0267857		2	518.401	505.696		2	0.0535714	0.0357143	0.047619		2	479.235	508.327	537.271
2	0.0535714	0.0446429		2	518.506	489.628		2	0.0178571	0.0595238	0.0595238		2	497.903	505.132	507.11
2	0.0267857	0.0267857		2	448.418	452.531		2	0.0178571	0.0357143	0.0238095		2	458.48	448.185	447.366
2	0	0.0357143		2	530.043	514.243		2	0.0178571	0.0119048	0.0238095		2	508.114	529.188	524.808
2	0.0357143	0.00892857		2	554.563	551.658		2	0.0178571	0.0238095	0.0238095		2	519.071	578.359	550.93
2	0.0267857	0.0357143		2	556.964	528.243		2	0.0357143	0.0357143	0.0238095		2	551.65	531.921	547.373
2	0.0267857	0.00892857		2	639.722	630.972		2	0	0.0238095	0.0238095		2	631.187	633.228	640.2
2	0.0446429	0.0803571		2	656.133	657.01		2	0.0357143	0.0833333	0.0595238		2	659.445	659.085	652.144
2	0.0267857	0.0357143		2	562.865	554.206		2	0	0.0357143	0.047619		2	547.71	557.305	567.413
2	0.107143	0.151786		2	992.818	990.355		2	0.160714	0.130952	0.107143		2	1008.82	974.595	995.89
2	0.0535714	0.0714286		2	581.605	530.617		2	0.0714286	0.0595238	0.0595238		2	558.502	541.868	568.972
2	0.0178571	0.0267857		2	824.61	849.978		2	0.0178571	0.0357143	0.0119048		2	830.993	863.9	813.913
2	0.0178571	0.0446429		2	813.332	744.502		2	0.0357143	0.0595238	0		2	762.637	771.405	796.934
2	0.0357143	0.0714286		2	746.128	764.108		2	0.0357143	0.0714286	0.047619		2	728.031	758.639	769.118
2	0.0267857	0.0178571		2	631.322	632.252		2	0.0357143	0.0238095	0.0119048		2	635.886	612.909	647.776
2	0.0178571	0.0178571		2	725.859	695.585		2	0.0178571	0.0238095	0.0119048		2	689.838	717.945	718.417
2	0.00892857	0.0357143		2	629.896	638.754		2	0.0178571	0.0238095	0.0238095		2	605.034	626.961	661.175
2	0.0535714	0.0892857		2	742.3	708.38		2	0.0357143	0.0833333	0.0833333		2	712.646	731.495	728.07
2	0	0.00892857		2	640.394	654.863		2	0	0.0119048	0		2	626.076	665.69	643.977
2	0.00892857	0		2	586.89	568.917		2	0	0	0.0119048		2	590.665	566.952	580.268
	0.0514583	0.0570833			749.413	702.784			0.055	0.0527778	0.0552778			692.004	703.539	719.518
	0.0325893	0.0419643			645.038	633.125			0.03125	0.0434524	0.035119			630.096	639.155	644.956

## Sheet: Exp2_error
		targetAxis						distAxis
		vertical	horizontal					absent	vertical	horizontal
		error	error					error	error	error
		Mean	Mean					Mean	Mean	Mean
SJ	1.00	0.0625	0.0267857			SJ	1.00	0.0535714	0.0357143	0.047619
	2.00	0.0535714	0.0446429				2.00	0.0178571	0.0595238	0.0595238
	3.00	0.0267857	0.0267857				3.00	0.0178571	0.0357143	0.0238095
	4.00	0	0.0357143				4.00	0.0178571	0.0119048	0.0238095
	5.00	0.0357143	0.00892857				5.00	0.0178571	0.0238095	0.0238095
	6.00	0.0267857	0.0357143				6.00	0.0357143	0.0357143	0.0238095
	7.00	0.0267857	0.00892857				7.00	0	0.0238095	0.0238095
	8.00	0.0446429	0.0803571				8.00	0.0357143	0.0833333	0.0595238
	9.00	0.0267857	0.0357143				9.00	0	0.0357143	0.047619
	10.00	0.107143	0.151786				10.00	0.160714	0.130952	0.107143
	11.00	0.0535714	0.0714286				11.00	0.0714286	0.0595238	0.0595238
	12.00	0.0178571	0.0267857				12.00	0.0178571	0.0357143	0.0119048
	13.00	0.0178571	0.0446429				13.00	0.0357143	0.0595238	0
	14.00	0.0357143	0.0714286				14.00	0.0357143	0.0714286	0.047619
	15.00	0.0267857	0.0178571				15.00	0.0357143	0.0238095	0.0119048
	16.00	0.0178571	0.0178571				16.00	0.0178571	0.0238095	0.0119048
	17.00	0.00892857	0.0357143				17.00	0.0178571	0.0238095	0.0238095
	18.00	0.0535714	0.0892857				18.00	0.0357143	0.0833333	0.0833333
	19.00	0	0.00892857				19.00	0	0.0119048	0
	20.00	0.00892857	0				20.00	0	0	0.0119048
		0.0325893	0.0419643					0.03125	0.0434524	0.035119

## Sheet: Exp1_error
		CueTargComp								CueDistComp
		neutral	compatible	incompatible						absent	compatible	incompatible	neutral
		error	error	error						error	error	error	error
		Mean	Mean	Mean						Mean	Mean	Mean	Mean
SJ	1.00	0.059375	0.0625	0.025				SJ	1.00	0.025	0.0666667	0.0333333	0.0708333
	2.00	0.078125	0.025	0.0125					2.00	0.05	0.0166667	0.0333333	0.0791667
	3.00	0.05	0.0625	0.025					3.00	0.0416667	0.0333333	0.05	0.0541667
	4.00	0.025	0	0.025					4.00	0.0166667	0.0333333	0	0.025
	5.00	0.303125	0.1125	0.1125		exclude			5.00	0.225	0.0833333	0.0833333	0.325
	6.00	0.03125	0.0125	0.0375					6.00	0.05	0.0333333	0	0.025
	7.00	0.071875	0.0625	0.0375					7.00	0.075	0.0833333	0.0666667	0.0541667
	8.00	0.05625	0.025	0.025					8.00	0.0333333	0.0333333	0.0333333	0.0583333
	9.00	0.096875	0.1	0.0625					9.00	0.0583333	0.1	0.0333333	0.120833
	10.00	0.03125	0.0125	0.0375					10.00	0.0333333	0	0.05	0.0291667
	11.00	0.053125	0.0375	0.025					11.00	0.05	0.0166667	0.0333333	0.0541667
	12.00	0.00625	0	0					12.00	0.00833333	0	0.0166667	0
	13.00	0.090625	0.05	0.075					13.00	0.125	0.05	0.0166667	0.0833333
	14.00	0.134375	0.1125	0.1					14.00	0.133333	0.0333333	0.166667	0.133333
	15.00	0.053125	0.0375	0.0625					15.00	0.0333333	0.0333333	0.0833333	0.0583333
	16.00	0.103125	0.075	0.0375					16.00	0.0833333	0.05	0.0833333	0.1
	17.00	0.25625	0.1375	0.15		exclude			17.00	0.216667	0.2	0.133333	0.245833
	18.00	0.109375	0.0625	0.0125					18.00	0.075	0.0333333	0.0666667	0.108333
	19.00	0.0375	0	0.025					19.00	0.05	0.0333333	0.0166667	0.0208333
	20.00	0.05	0.0375	0.0375					20.00	0.0666667	0.0166667	0.0666667	0.0375
	21.00	0.071875	0.0625	0.0625					21.00	0.05	0.0833333	0.1	0.0666667
	22.00	0.221875	0.0625	0.0625		exclude			22.00	0.183333	0.0833333	0.1	0.2
	23.00	0.025	0	0.0125					23.00	0.0416667	0.0166667	0	0.0125
		0.0876359	0.05	0.0461957						0.075	0.0492754	0.0550725	0.0853261
		0.0169763
		CueTargComp								CueDistComp
		neutral	compatible	incompatible						absent	compatible	incompatible	neutral
		error	error	error						error	error	error	error
		Mean	Mean	Mean						Mean	Mean	Mean	Mean
SJ	1.00	0.06875	0.0625	0.025		0.0520833		SJ	1.00	0.0125	0.0666667	0.0333333	0.0916667
	2.00	0.0375	0.025	0.0125		0.025			2.00	0.0125	0.0166667	0.0333333	0.0416667
	3.00	0.04375	0.0625	0.025		0.04375			3.00	0.025	0.0333333	0.05	0.0583333
	4.00	0.0125	0	0.025		0.0125			4.00	0.0125	0.0333333	0	0.00833333
	6.00	0.025	0.0125	0.0375		0.025			6.00	0.0375	0.0333333	0	0.025
	7.00	0.06875	0.0625	0.0375		0.05625			7.00	0.05	0.0833333	0.0666667	0.05
	8.00	0.01875	0.025	0.025		0.0229167			8.00	0.0125	0.0333333	0.0333333	0.0166667
	9.00	0.05625	0.1	0.0625		0.0729167			9.00	0.05	0.1	0.0333333	0.0833333
	10.00	0.025	0.0125	0.0375		0.025			10.00	0.0375	0	0.05	0.0166667
	11.00	0.03125	0.0375	0.025		0.03125			11.00	0.0375	0.0166667	0.0333333	0.0333333
	12.00	0.0125	0	0		0.00416667			12.00	0.0125	0	0.0166667	0
	13.00	0.05625	0.05	0.075		0.0604167			13.00	0.0875	0.05	0.0166667	0.0666667
	14.00	0.1	0.1125	0.1		0.104167			14.00	0.1125	0.0333333	0.166667	0.1
	15.00	0.0375	0.0375	0.0625		0.0458333			15.00	0.0125	0.0333333	0.0833333	0.05
	16.00	0.1	0.075	0.0375		0.0708333			16.00	0.075	0.05	0.0833333	0.0916667
	18.00	0.05	0.0625	0.0125		0.0416667			18.00	0.0125	0.0333333	0.0666667	0.0583333
	19.00	0.04375	0	0.025		0.0229167			19.00	0.05	0.0333333	0.0166667	0.0166667
	20.00	0.05625	0.0375	0.0375		0.04375			20.00	0.0625	0.0166667	0.0666667	0.0416667
	21.00	0.09375	0.0625	0.0625		0.0729167			21.00	0.0375	0.0833333	0.1	0.0916667
	23.00	0.0125	0	0.0125		0.00833333			23.00	0.025	0.0166667	0	0
		0.0475	0.041875	0.036875		0.0420833				0.03875	0.0383333	0.0475	0.0470833
		0.00496043	0.00568963	0.00661398		0.0255656				0.00909795	0.00992638	0.0107579	0.00607995
				0.396518								0.364116
						0.11878
									cue-distractor relationship
									compatible	incompatible	neutral	absent
		cue-target relationship							0.0383333	0.0475	0.0470833	0.03875
		compatible	incompatible	neutral
		0.041875	0.036875	0.0475

## Sheet: Exp2_RT
		targetAxis							distAxis
		vertical	horizontal						absent	vertical	horizontal
		RT	RT						RT	RT	RT
		Mean	Mean						Mean	Mean	Mean
SJ	1.00	518.401	505.696				SJ	1.00	479.235	508.327	537.271
	2.00	518.506	489.628					2.00	497.903	505.132	507.11
	3.00	448.418	452.531					3.00	458.48	448.185	447.366
	4.00	530.043	514.243					4.00	508.114	529.188	524.808
	5.00	554.563	551.658					5.00	519.071	578.359	550.93
	6.00	556.964	528.243					6.00	551.65	531.921	547.373
	7.00	639.722	630.972					7.00	631.187	633.228	640.2
	8.00	656.133	657.01					8.00	659.445	659.085	652.144
	9.00	562.865	554.206					9.00	547.71	557.305	567.413
	10.00	992.818	990.355					10.00	1008.82	974.595	995.89
	11.00	581.605	530.617					11.00	558.502	541.868	568.972
	12.00	824.61	849.978					12.00	830.993	863.9	813.913
	13.00	813.332	744.502					13.00	762.637	771.405	796.934
	14.00	746.128	764.108					14.00	728.031	758.639	769.118
	15.00	631.322	632.252					15.00	635.886	612.909	647.776
	16.00	725.859	695.585					16.00	689.838	717.945	718.417
	17.00	629.896	638.754					17.00	605.034	626.961	661.175
	18.00	742.3	708.38					18.00	712.646	731.495	728.07
	19.00	640.394	654.863					19.00	626.076	665.69	643.977
	20.00	586.89	568.917					20.00	590.665	566.952	580.268
		645.038	633.125						630.096	639.155	644.956

## Sheet: Exp1_RawData
SJ	trial	trialType	ContextWord	Cue	targLoc	DistLoc	DistPres	TargID	RT	error	CueTargComp	CueDistComp	filter_$
1	1	1	7	2	4	2	1	2	680.335	1	0	3	1
1	2	0	7	3	4	4	0	1	115.851	0	0	0	0
1	3	1	7	2	2	3	1	2	807.917	1	0	1	1
1	4	1	10	2	4	2	1	2	1301.14	0	0	3	1
1	5	1	3	2	2	2	0	2	1215.85	0	0	0	1
1	6	1	8	2	2	1	1	1	461.105	0	0	2	1
1	7	0	3	3	1	2	1	2	95.9288	0	0	3	0
1	8	1	2	2	1	2	1	2	680.35	0	2	3	1
1	9	1	7	1	2	4	1	1	439.887	0	0	3	1
1	10	1	5	2	4	4	0	1	800.172	0	0	0	1
1	11	0	5	3	2	1	1	1	295.919	0	0	3	0
1	12	0	7	3	2	1	1	1	670.734	0	0	3	0
1	13	1	9	1	3	1	1	2	920.029	1	2	1	1
1	14	0	4	3	1	3	1	2	478.778	0	0	3	0
1	15	0	7	3	2	2	0	1	311.986	0	0	0	0
1	16	1	5	1	4	2	1	2	639.594	0	0	3	1
1	17	0	9	3	1	4	1	2	583.203	0	0	3	0
1	18	0	9	3	1	2	1	1	863.383	0	0	3	0
1	19	0	3	3	3	1	1	2	526.712	0	0	3	0
1	20	1	7	1	3	4	1	1	976.257	0	2	3	1
1	21	0	6	3	4	1	1	2	368.079	0	0	3	0
1	22	1	6	2	3	2	1	1	759.801	0	1	3	1
1	23	1	10	1	1	2	1	2	799.848	0	1	3	1
1	24	0	3	3	3	4	1	1	296.182	0	0	3	0
1	25	1	4	2	2	1	1	1	679.707	0	0	2	1
1	26	1	2	2	1	1	0	2	576.49	0	2	0	1
1	27	1	10	2	3	4	1	1	759.871	0	1	3	1
1	28	1	7	2	3	4	1	1	719.173	0	1	3	1
1	29	0	5	3	3	2	1	2	240.029	0	0	3	0
1	30	1	7	2	2	4	1	2	568.148	1	0	3	1
1	31	1	6	2	4	1	1	1	705.814	0	0	2	1
1	32	1	7	2	4	1	1	1	768.361	0	0	2	1
1	33	1	6	2	3	4	1	2	951.565	0	1	3	1
1	34	1	8	2	2	2	0	1	599.898	0	0	0	1
1	35	1	6	1	4	1	1	2	648.403	0	0	1	1
1	36	0	10	3	4	2	1	2	983.918	0	0	3	0
1	37	1	3	2	4	2	1	2	727.991	0	0	3	1
1	38	1	2	1	2	2	0	1	567.92	0	0	0	1
1	39	1	2	1	3	2	1	1	911.676	0	2	3	1
1	40	1	1	2	3	4	1	1	1007.52	0	1	3	1
1	41	1	5	1	3	2	1	1	1016.78	0	2	3	1
1	42	1	5	2	4	3	1	1	744.139	0	0	1	1
1	43	0	4	3	3	1	1	2	0.356089	0	0	3	0
1	44	1	9	1	1	2	1	2	550.041	0	1	3	1
1	45	1	7	2	1	2	1	1	654.342	0	2	3	1
1	46	1	9	1	3	3	0	2	615.833	0	2	0	1
1	47	1	10	2	2	3	1	1	535.953	0	0	1	1
1	48	0	10	3	2	1	1	1	719.436	0	0	3	0
1	49	1	3	1	3	3	0	1	765.854	0	2	0	1
1	50	1	2	2	4	4	0	1	759.342	0	0	0	1
1	51	1	8	1	3	4	1	2	2000.11	1	2	3	1
1	52	0	1	3	3	4	1	2	851.696	0	0	3	0
1	53	1	6	1	4	2	1	1	518.897	0	0	3	1
1	54	1	6	2	1	1	0	2	687.88	0	2	0	1
1	55	0	9	3	4	1	1	1	503.937	1	0	3	0
1	56	0	5	3	4	2	1	1	20.837	0	0	3	0
1	57	1	5	1	1	1	0	1	487.072	0	1	0	1
1	58	0	7	3	3	4	1	1	31.3756	0	0	3	0
1	59	0	8	3	2	1	1	1	0.462274	0	0	3	0
1	60	1	6	1	3	3	0	2	789.91	0	2	0	1
1	61	0	4	3	1	1	0	2	495.992	0	0	0	0
1	62	0	2	3	2	1	1	2	144.344	0	0	3	0
1	63	1	7	1	1	1	0	2	623.245	0	1	0	1
1	64	0	3	3	3	3	0	2	176.104	0	0	0	0
1	65	1	1	1	4	2	1	1	743.815	0	0	3	1
1	66	0	8	3	3	4	1	2	80.1845	0	0	3	0
1	67	0	3	3	2	2	0	1	303.387	0	0	0	0
1	68	1	5	2	3	4	1	1	775.485	0	1	3	1
1	69	1	8	1	2	4	1	2	616.351	0	0	3	1
1	70	0	4	3	2	1	1	2	0.360901	0	0	3	0
1	71	1	8	2	4	3	1	1	677.861	0	0	1	1
1	72	1	5	1	1	2	1	1	888.063	0	1	3	1
1	73	1	8	1	1	3	1	1	671.456	0	1	2	1
1	74	1	8	2	1	1	0	2	528.085	0	2	0	1
1	75	1	5	2	3	3	0	1	719.944	0	1	0	1
1	76	1	1	1	2	2	0	1	591.007	0	0	0	1
1	77	1	4	2	3	2	1	1	1255.31	0	1	3	1
1	78	1	5	2	1	2	1	2	807.727	0	2	3	1
1	79	0	3	3	4	2	1	2	0.352881	0	0	3	0
1	80	1	3	1	4	3	1	1	699.307	0	0	2	1
1	81	1	9	2	4	1	1	1	791.996	0	0	2	1
1	82	1	5	2	2	2	0	1	607.558	0	0	0	1
1	83	1	10	1	2	3	1	2	624.058	0	0	2	1
1	84	0	4	3	4	4	0	2	862.103	1	0	0	0
1	85	1	9	1	2	4	1	2	821.293	1	0	3	1
1	86	1	5	1	2	1	1	2	780.227	0	0	1	1
1	87	1	9	2	3	2	1	1	823.742	0	1	3	1
1	88	0	8	3	4	1	1	1	1295.25	0	0	3	0
1	89	0	4	3	4	1	1	2	271.938	0	0	3	0
1	90	1	3	2	3	4	1	2	768.502	0	1	3	1
1	91	1	9	2	2	1	1	2	672.49	0	0	2	1
1	92	1	10	2	4	4	0	1	583.505	0	0	0	1
1	93	1	4	2	2	3	1	2	687.003	0	0	1	1
1	94	0	7	3	3	3	0	1	0.355448	0	0	0	0
1	95	1	5	2	3	1	1	1	517.523	0	1	2	1
1	96	0	9	3	1	3	1	1	912.519	0	0	3	0
1	97	1	9	1	2	1	1	2	592.302	0	0	1	1
1	98	0	2	3	4	2	1	2	0.356089	0	0	3	0
1	99	0	9	3	4	2	1	2	389.742	0	0	3	0
1	100	0	10	3	3	4	1	2	280.137	0	0	3	0
1	101	1	6	1	3	1	1	1	766.77	0	2	1	1
1	102	1	10	1	2	2	0	2	551.853	0	0	0	1
1	103	1	7	1	1	2	1	2	704.311	0	1	3	1
1	104	0	2	3	3	1	1	1	423.963	0	0	3	0
1	105	1	3	1	4	4	0	1	712.013	0	0	0	1
1	106	1	5	1	3	4	1	2	831.556	0	2	3	1
1	107	0	8	3	3	2	1	1	679.789	0	0	3	0
1	108	1	9	2	4	3	1	2	654.878	0	0	1	1
1	109	1	9	2	1	4	1	1	968.56	0	2	3	1
1	110	1	4	2	2	2	0	1	494.594	0	0	0	1
1	111	1	6	2	2	2	0	2	943.903	0	0	0	1
1	112	0	1	3	2	4	1	1	0.366034	0	0	3	0
1	113	1	2	1	4	1	1	2	549.851	0	0	1	1
1	114	1	2	2	4	3	1	2	480.335	0	0	1	1
1	115	0	7	3	4	3	1	1	0.350636	0	0	3	0
1	116	1	6	1	1	4	1	1	645.95	0	1	3	1
1	117	1	3	1	3	2	1	2	670.557	0	2	3	1
1	118	1	6	1	1	3	1	2	799.923	0	1	2	1
1	119	0	2	3	1	4	1	2	567.338	0	0	3	0
1	120	1	1	2	2	2	0	1	430.745	0	0	0	1
1	121	0	9	3	2	4	1	1	197.79	0	0	3	0
1	122	0	6	3	2	2	0	1	256.115	0	0	0	0
1	123	1	10	2	2	1	1	1	487.612	0	0	2	1
1	124	1	8	1	4	2	1	2	526.869	0	0	3	1
1	125	0	6	3	4	2	1	2	991.977	0	0	3	0
1	126	1	9	2	3	3	0	2	848.069	0	1	0	1
1	127	1	10	1	2	1	1	1	463.56	0	0	1	1
1	128	0	10	3	3	3	0	1	207.858	0	0	0	0
1	129	1	1	1	1	1	0	2	655.802	0	1	0	1
1	130	0	9	3	4	4	0	2	224.2	0	0	0	0
1	131	1	7	1	3	3	0	2	591.645	0	2	0	1
1	132	0	10	3	4	1	1	2	392.172	0	0	3	0
1	133	1	6	1	4	4	0	2	543.85	0	0	0	1
1	134	0	5	3	3	3	0	1	728.506	0	0	0	0
1	135	1	9	2	3	1	1	1	702.761	0	1	2	1
1	136	1	3	2	4	3	1	1	1367.91	0	0	1	1
1	137	1	6	1	2	1	1	2	670.952	0	0	1	1
1	138	1	10	1	4	3	1	2	695.799	0	0	2	1
1	139	0	6	3	3	2	1	2	177.015	0	0	3	0
1	140	0	9	3	2	3	1	1	375.903	0	0	3	0
1	141	0	8	3	1	1	0	1	0.354806	0	0	0	0
1	142	0	6	3	4	4	0	2	198.481	0	0	0	0
1	143	0	3	3	2	3	1	1	0.353202	0	0	3	0
1	144	0	7	3	3	1	1	2	182.492	0	0	3	0
1	145	0	1	3	1	3	1	1	0.357372	0	0	3	0
1	146	1	7	2	1	1	0	2	735.023	0	2	0	1
1	147	0	7	3	1	4	1	2	574.917	0	0	3	0
1	148	1	8	2	3	3	0	2	1062.61	0	1	0	1
1	149	1	10	1	3	1	1	1	784.205	0	2	1	1
1	150	0	10	3	2	2	0	2	871.695	0	0	0	0
1	151	1	9	1	2	3	1	2	824.419	0	0	2	1
1	152	0	6	3	3	4	1	1	192.074	0	0	3	0
1	153	1	10	2	1	4	1	1	631.877	0	2	3	1
1	154	0	6	3	3	3	0	2	1031.8	0	0	0	0
1	155	1	1	1	2	1	1	2	791.77	0	0	1	1
1	156	1	2	2	1	3	1	2	495.571	0	2	1	1
1	157	0	9	3	4	3	1	2	239.906	0	0	3	0
1	158	0	5	3	3	4	1	1	183.863	0	0	3	0
1	159	0	9	3	2	2	0	1	71.9971	0	0	0	0
1	160	1	3	2	2	4	1	1	455.255	0	0	3	1
1	161	1	6	2	4	4	0	2	471.907	0	0	0	1
1	162	1	7	2	1	3	1	2	455.856	0	2	1	1
1	163	1	1	1	3	2	1	2	832.011	0	2	3	1
1	164	1	7	1	4	1	1	1	687.707	0	0	1	1
1	165	0	4	3	2	4	1	1	0.35256	0	0	3	0
1	166	1	1	2	1	1	0	1	629.196	0	2	0	1
1	167	1	6	1	1	1	0	1	551.409	0	1	0	1
1	168	1	3	1	3	4	1	2	656.598	0	2	3	1
1	169	1	2	2	1	4	1	1	1071.81	0	2	3	1
1	170	1	3	2	1	1	0	1	1007.92	0	2	0	1
1	171	0	2	3	1	3	1	2	768.411	1	0	3	0
1	172	1	3	1	3	1	1	1	673.035	0	2	1	1
1	173	1	1	1	4	1	1	2	519.308	0	0	1	1
1	174	1	7	2	2	2	0	1	693.284	0	0	0	1
1	175	1	4	1	1	1	0	1	512.449	0	1	0	1
1	176	1	6	2	2	4	1	2	464.579	0	0	3	1
1	177	1	8	1	3	3	0	2	1352.05	0	2	0	1
1	178	1	6	1	2	2	0	2	551.208	0	0	0	1
1	179	1	6	2	2	3	1	2	1079.38	0	0	1	1
1	180	1	5	2	4	1	1	1	744.404	0	0	2	1
1	181	1	2	2	2	1	1	1	1815.91	0	0	2	1
1	182	1	6	1	1	2	1	1	831.227	0	1	3	1
1	183	0	9	3	3	1	1	1	48.4294	0	0	3	0
1	184	1	10	1	1	4	1	2	544.111	0	1	3	1
1	185	0	3	3	4	3	1	1	287.725	0	0	3	0
1	186	1	3	2	2	1	1	2	504.073	0	0	2	1
1	187	0	6	3	2	4	1	1	167.323	0	0	3	0
1	188	1	7	2	3	1	1	2	1031.86	0	1	2	1
1	189	1	5	1	4	3	1	2	911.478	0	0	2	1
1	190	1	3	2	1	3	1	1	807.524	0	2	1	1
1	191	1	10	2	4	3	1	1	736.049	0	0	1	1
1	192	0	1	3	1	2	1	1	7.5847	0	0	3	0
1	193	1	2	1	2	1	1	2	671.399	0	0	1	1
1	194	0	2	3	1	2	1	2	600.234	1	0	3	0
1	195	0	2	3	4	1	1	2	219.123	0	0	3	0
1	196	1	7	1	4	3	1	1	592.115	0	0	2	1
1	197	0	6	3	3	1	1	1	111.286	0	0	3	0
1	198	1	1	2	1	3	1	2	719.958	0	2	1	1
1	199	1	10	2	2	2	0	1	559.531	0	0	0	1
1	200	1	8	2	3	1	1	1	1031.17	0	1	2	1
1	201	1	8	2	4	4	0	2	487.909	0	0	0	1
1	202	1	1	2	3	3	0	2	576.328	0	1	0	1
1	203	0	9	3	3	4	1	2	0.354806	0	0	3	0
1	204	1	10	2	3	1	1	1	509.624	0	1	2	1
1	205	0	10	3	2	4	1	2	128.489	0	0	3	0
1	206	0	9	3	3	3	0	1	279.134	0	0	0	0
1	207	1	9	2	1	2	1	1	768.138	0	2	3	1
1	208	1	6	1	2	4	1	2	487.722	0	0	3	1
1	209	1	3	1	1	4	1	1	471.683	0	1	3	1
1	210	1	5	1	2	3	1	2	495.289	0	0	2	1
1	211	1	2	2	3	4	1	1	735.507	0	1	3	1
1	212	1	1	1	3	1	1	2	846.447	0	2	1	1
1	213	1	10	2	3	3	0	1	944.162	0	1	0	1
1	214	1	4	1	4	2	1	2	943.83	0	0	3	1
1	215	1	4	1	3	1	1	2	976.059	0	2	1	1
1	216	1	4	2	3	4	1	1	567.64	0	1	3	1
1	217	0	5	3	2	4	1	1	263.666	0	0	3	0
1	218	1	7	2	4	3	1	1	599.064	0	0	1	1
1	219	1	1	1	2	4	1	2	496.449	0	0	3	1
1	220	0	9	3	2	1	1	2	136.047	0	0	3	0
1	221	0	6	3	2	1	1	2	15.6798	0	0	3	0
1	222	0	9	3	3	2	1	1	71.8825	0	0	3	0
1	223	0	4	3	1	2	1	2	23.7977	0	0	3	0
1	224	1	5	2	4	2	1	2	494.957	0	0	3	1
1	225	1	1	2	2	1	1	2	639.532	0	0	2	1
1	226	1	3	1	1	3	1	1	551.951	0	1	2	1
1	227	0	7	3	2	3	1	2	0.359297	0	0	3	0
1	228	1	4	2	3	1	1	2	566.514	0	1	2	1
1	229	1	10	1	4	2	1	2	543.6	0	0	3	1
1	230	1	2	1	4	4	0	2	655.381	0	0	0	1
1	231	0	10	3	3	2	1	1	176.487	0	0	3	0
1	232	1	6	2	3	1	1	1	911.407	0	1	2	1
1	233	1	8	2	1	3	1	2	519.496	0	2	1	1
1	234	0	10	3	4	4	0	2	679.989	0	0	0	0
1	235	1	4	1	1	2	1	1	504.111	0	1	3	1
1	236	1	5	1	4	1	1	1	680.087	0	0	1	1
1	237	0	5	3	2	3	1	2	231.516	0	0	3	0
1	238	1	9	1	1	4	1	1	560.013	0	1	3	1
1	239	1	9	2	3	4	1	2	935.592	0	1	3	1
1	240	0	1	3	4	3	1	1	166.826	0	0	3	0
1	241	1	3	1	2	1	1	1	583.42	0	0	1	1
1	242	0	4	3	2	3	1	2	0.356731	0	0	3	0
1	243	1	1	2	2	3	1	2	558.262	0	0	1	1
1	244	1	6	1	3	4	1	2	768.915	0	2	3	1
1	245	1	4	2	4	2	1	1	584.007	0	0	3	1
1	246	1	3	1	1	2	1	1	696.133	0	1	3	1
1	247	1	3	2	2	3	1	1	591.027	0	0	1	1
1	248	1	10	2	1	1	0	2	480.053	0	2	0	1
1	249	0	7	3	4	2	1	2	24.6131	0	0	3	0
1	250	0	5	3	3	1	1	2	96.6054	0	0	3	0
1	251	1	10	2	1	2	1	1	495.291	0	2	3	1
1	252	1	2	1	1	2	1	2	463.404	0	1	3	1
1	253	0	8	3	2	4	1	1	543.892	0	0	3	0
1	254	1	8	2	4	2	1	1	663.292	0	0	3	1
1	255	0	6	3	2	3	1	2	407.088	0	0	3	0
1	256	1	3	1	2	2	0	2	592.62	0	0	0	1
1	257	1	7	1	1	3	1	1	415.591	0	1	2	1
1	258	1	4	1	4	1	1	1	831.042	0	0	1	1
1	259	1	2	2	4	1	1	1	783.833	0	0	2	1
1	260	1	3	2	3	3	0	1	760.505	0	1	0	1
1	261	1	10	1	3	4	1	2	853.474	0	2	3	1
1	262	1	1	2	4	1	1	2	1039.08	0	0	2	1
1	263	0	3	3	2	1	1	1	319.728	0	0	3	0
1	264	1	1	2	1	4	1	2	704.36	0	2	3	1
1	265	1	5	2	3	2	1	1	616.15	0	1	3	1
1	266	1	1	1	1	4	1	2	528.133	0	1	3	1
1	267	1	10	1	4	1	1	1	487.668	0	0	1	1
1	268	1	3	1	4	2	1	2	736.26	0	0	3	1
1	269	0	1	3	3	3	0	2	720.64	0	0	0	0
1	270	1	4	1	4	3	1	1	687.503	0	0	2	1
1	271	0	5	3	1	3	1	1	255.061	0	0	3	0
1	272	1	2	1	1	1	0	2	768.739	0	1	0	1
1	273	0	10	3	4	3	1	1	183.75	0	0	3	0
1	274	1	4	2	3	3	0	1	512.494	0	1	0	1
1	275	1	4	1	3	2	1	2	856.638	0	2	3	1
1	276	1	1	2	3	2	1	2	535.718	0	1	3	1
1	277	1	4	1	3	3	0	1	583.933	0	2	0	1
1	278	1	1	1	4	3	1	2	856.054	0	0	2	1
1	279	1	6	1	2	3	1	1	472.235	0	0	2	1
1	280	1	9	1	1	1	0	2	687.997	0	1	0	1
1	281	1	7	2	1	4	1	2	447.373	0	2	3	1
1	282	0	1	3	2	3	1	2	255.417	0	0	3	0
1	283	0	1	3	1	1	0	1	0.356089	0	0	0	0
1	284	1	9	1	4	1	1	1	701.421	0	0	1	1
1	285	1	10	1	4	4	0	1	440.058	0	0	0	1
1	286	1	6	2	2	1	1	1	479.929	0	0	2	1
1	287	1	2	1	3	1	1	2	1463.51	0	2	1	1
1	288	1	9	2	4	4	0	2	631.541	0	0	0	1
1	289	1	4	2	4	4	0	1	576.573	0	0	0	1
1	290	1	4	1	2	2	0	1	535.989	0	0	0	1
1	291	0	8	3	3	1	1	2	0.35641	0	0	3	0
1	292	1	1	1	1	3	1	1	685.92	0	1	2	1
1	293	1	1	1	4	4	0	1	552.273	0	0	0	1
1	294	0	7	3	3	2	1	2	0.42057	0	0	3	0
1	295	1	7	1	2	2	0	1	469.773	0	0	0	1
1	296	1	6	1	4	3	1	1	535.643	0	0	2	1
1	297	1	8	2	3	2	1	2	816.502	0	1	3	1
1	298	1	8	2	1	4	1	2	1127.6	0	2	3	1
1	299	1	9	1	4	3	1	1	1152.48	0	0	2	1
1	300	1	4	1	1	3	1	1	503.946	0	1	2	1
1	301	1	8	1	3	1	1	1	1304.39	0	2	1	1
1	302	0	6	3	1	2	1	2	240.042	0	0	3	0
1	303	1	5	1	1	4	1	1	535.72	0	1	3	1
1	304	1	1	2	3	1	1	2	631.897	1	1	2	1
1	305	1	9	1	4	2	1	1	591.438	0	0	3	1
1	306	1	4	2	4	3	1	1	560.056	0	0	1	1
1	307	1	7	1	3	1	1	2	1038.57	0	2	1	1
1	308	0	8	3	1	4	1	1	200.152	0	0	3	0
1	309	1	2	1	1	3	1	1	551.146	0	1	2	1
1	310	1	2	2	3	1	1	2	414.498	0	1	2	1
1	311	1	6	2	4	2	1	2	576.088	0	0	3	1
1	312	0	5	3	4	3	1	1	576.49	1	0	3	0
1	313	1	10	1	2	4	1	1	473.17	0	0	3	1
1	314	1	9	2	2	4	1	1	839.042	0	0	3	1
1	315	1	8	2	3	4	1	2	543.915	0	1	3	1
1	316	1	1	2	1	2	1	2	783.641	0	2	3	1
1	317	1	1	2	4	2	1	1	584.003	0	0	3	1
1	318	0	1	3	2	2	0	1	1047.99	0	0	0	0
1	319	1	9	2	2	3	1	2	512.024	0	0	1	1
1	320	1	10	2	4	1	1	1	432.423	0	0	2	1
1	321	1	8	1	1	4	1	1	976.098	1	1	3	1
1	322	1	2	2	3	3	0	2	803.537	0	1	0	1
1	323	1	8	2	2	3	1	2	591.931	0	0	1	1
1	324	1	2	1	3	4	1	1	688.066	0	2	3	1
1	325	1	2	1	4	3	1	2	607.439	0	0	2	1
1	326	1	7	2	3	2	1	2	848.066	0	1	3	1
1	327	1	4	2	2	4	1	2	472.328	1	0	3	1
1	328	0	7	3	1	1	0	1	358.154	0	0	0	0
1	329	0	8	3	3	3	0	1	192.047	0	0	0	0
1	330	0	6	3	4	3	1	2	24.1823	0	0	3	0
1	331	0	8	3	1	2	1	2	0.354485	0	0	3	0
1	332	0	3	3	1	1	0	1	77.7153	0	0	0	0
1	333	1	8	2	4	1	1	1	575.746	0	0	2	1
1	334	0	10	3	1	4	1	2	272.156	0	0	3	0
1	335	1	10	1	1	1	0	2	616.455	0	1	0	1
1	336	0	1	3	1	4	1	2	992.048	0	0	3	0
1	337	0	4	3	3	2	1	1	239.935	0	0	3	0
1	338	0	4	3	3	4	1	2	384.444	0	0	3	0
1	339	1	8	1	2	2	0	2	584.445	0	0	0	1
1	340	1	7	1	2	1	1	2	495.402	0	0	1	1
1	341	1	9	2	1	3	1	2	632.291	0	2	1	1
1	342	0	4	3	3	3	0	1	287.989	0	0	0	0
1	343	1	3	2	1	4	1	2	622.917	0	2	3	1
1	344	0	1	3	2	1	1	2	671.786	0	0	3	0
1	345	1	9	1	3	2	1	1	983.236	0	2	3	1
1	346	1	3	2	1	2	1	2	671.982	0	2	3	1
1	347	0	4	3	4	3	1	2	630.931	0	0	3	0
1	348	1	6	2	4	3	1	1	919.896	0	0	1	1
1	349	1	3	2	4	4	0	1	528.515	0	0	0	1
1	350	1	7	2	3	3	0	2	743.825	0	1	0	1
1	351	0	5	3	4	1	1	1	1031.88	0	0	3	0
1	352	0	2	3	2	2	0	1	256.035	0	0	0	0
1	353	1	9	1	4	4	0	1	608.563	0	0	0	1
1	354	0	1	3	4	4	0	2	96.1646	0	0	0	0
1	355	1	4	1	2	3	1	1	543.92	0	0	2	1
1	356	0	3	3	1	3	1	1	248.17	0	0	3	0
1	357	1	6	2	1	3	1	1	423.974	0	2	1	1
1	358	0	1	3	3	1	1	1	168.534	0	0	3	0
1	359	1	5	1	3	3	0	2	598.933	0	2	0	1
1	360	1	2	1	1	4	1	2	623.886	0	1	3	1
1	361	1	2	1	4	2	1	1	1583.18	1	0	3	1
1	362	1	9	2	1	1	0	1	522.353	0	2	0	1
1	363	1	4	1	2	1	1	1	599.576	0	0	1	1
1	364	1	7	1	2	3	1	1	399.906	0	0	2	1
1	365	0	10	3	1	3	1	1	272.405	0	0	3	0
1	366	1	5	2	2	3	1	2	519.08	0	0	1	1
1	367	1	8	1	3	2	1	1	575.425	0	2	3	1
1	368	0	8	3	4	2	1	1	175.595	0	0	3	0
1	369	1	5	2	2	4	1	1	407.538	0	0	3	1
1	370	0	7	3	1	2	1	1	112.106	0	0	3	0
1	371	1	2	1	3	3	0	2	839.701	0	2	0	1
1	372	1	10	2	2	4	1	2	775.866	0	0	3	1
1	373	1	3	1	2	4	1	2	592.459	0	0	3	1
1	374	0	3	3	4	1	1	2	296.608	0	0	3	0
1	375	1	9	2	2	2	0	2	399.546	0	0	0	1
1	376	0	5	3	4	4	0	2	256.469	0	0	0	0
1	377	1	9	1	2	2	0	1	432.019	0	0	0	1
1	378	1	5	1	1	3	1	1	551.734	0	1	2	1
1	379	0	3	3	4	4	0	2	479.513	0	0	0	0
1	380	1	1	1	3	4	1	2	935.864	0	2	3	1
1	381	0	7	3	4	1	1	1	335.395	0	0	3	0
1	382	1	5	2	2	1	1	1	438.882	0	0	2	1
1	383	0	5	3	1	1	0	2	63.3008	0	0	0	0
1	384	1	7	1	3	2	1	2	623.282	0	2	3	1
1	385	1	1	2	2	4	1	2	408	1	0	3	1
1	386	1	4	2	1	1	0	2	630.819	0	2	0	1
1	387	1	9	1	3	4	1	1	439.688	0	2	3	1
1	388	1	8	1	4	1	1	1	503.861	1	0	1	1
1	389	1	2	2	2	3	1	2	1291.09	0	0	1	1
1	390	1	2	2	3	2	1	1	686.889	0	1	3	1
1	391	0	1	3	3	2	1	1	599.487	0	0	3	0
1	392	1	1	1	1	2	1	2	559.695	0	1	3	1
1	393	1	5	2	1	1	0	2	592.041	0	2	0	1
1	394	0	7	3	1	3	1	2	39.677	0	0	3	0
1	395	1	8	2	2	4	1	1	423.4	0	0	3	1
1	396	1	6	2	1	4	1	2	520.632	0	2	3	1
1	397	1	2	1	2	4	1	1	432.108	0	0	3	1
1	398	1	7	2	2	1	1	2	656.452	0	0	2	1
1	399	1	2	2	2	4	1	1	400.122	0	0	3	1
1	400	1	2	2	4	2	1	1	382.289	1	0	3	1
1	401	0	1	3	4	2	1	1	191.661	0	0	3	0
1	402	0	2	3	1	1	0	1	239.713	0	0	0	0
1	403	0	2	3	4	3	1	2	96.1842	0	0	3	0
1	404	1	3	1	4	1	1	2	624.09	0	0	1	1
1	405	1	4	2	1	3	1	1	680.079	0	2	1	1
1	406	1	4	2	1	2	1	1	488.518	0	2	3	1
1	407	1	3	2	4	1	1	2	447.465	0	0	2	1
1	408	0	3	3	2	4	1	1	191.995	0	0	3	0
1	409	1	10	1	3	2	1	1	727.918	0	2	3	1
1	410	1	8	1	4	4	0	2	480.404	0	0	0	1
1	411	0	6	3	1	1	0	1	583.516	0	0	0	0
1	412	1	3	1	2	3	1	1	447.235	0	0	2	1
1	413	1	3	2	3	1	1	1	480.957	0	1	2	1
1	414	1	1	2	4	4	0	1	534.884	0	0	0	1
1	415	1	10	2	1	3	1	2	591.933	0	2	1	1
1	416	1	8	2	1	2	1	2	559.919	0	2	3	1
1	417	0	6	3	1	3	1	2	0.370846	0	0	3	0
1	418	1	4	1	4	4	0	1	596.157	0	0	0	1
1	419	0	2	3	3	4	1	1	0.374375	0	0	3	0
1	420	1	7	1	4	4	0	1	493.113	0	0	0	1
1	421	0	10	3	3	1	1	1	184.482	0	0	3	0
1	422	0	2	3	4	4	0	1	0.359297	0	0	0	0
1	423	0	3	3	3	2	1	2	0.351919	0	0	3	0
1	424	1	5	1	2	2	0	2	684.996	0	0	0	1
1	425	1	1	2	4	3	1	2	471.433	0	0	1	1
1	426	1	8	1	2	1	1	2	400.004	1	0	1	1
1	427	1	5	1	3	1	1	2	833.187	0	2	1	1
1	428	0	10	3	2	3	1	1	184.382	0	0	3	0
1	429	1	5	1	2	4	1	2	528.482	0	0	3	1
1	430	1	7	1	4	2	1	2	431.524	0	0	3	1
1	431	0	2	3	2	4	1	2	1103.56	1	0	3	0
1	432	0	4	3	4	2	1	1	0.355768	0	0	3	0
1	433	0	2	3	3	2	1	2	1372.14	0	0	3	0
1	434	0	8	3	4	3	1	2	182.542	0	0	3	0
1	435	1	10	1	1	3	1	1	607.891	0	1	2	1
1	436	0	4	3	1	4	1	1	208.269	0	0	3	0
1	437	1	8	1	2	3	1	1	415.05	0	0	2	1
1	438	1	4	1	2	4	1	1	415.184	0	0	3	1
1	439	1	6	2	1	2	1	1	471.751	0	2	3	1
1	440	0	9	3	1	1	0	2	343.785	0	0	0	0
1	441	1	7	1	1	4	1	1	503.857	0	1	3	1
1	442	1	4	2	4	1	1	2	471.923	0	0	2	1
1	443	1	4	1	3	4	1	1	791.557	0	2	3	1
1	444	0	5	3	1	2	1	2	160.102	0	0	3	0
1	445	1	5	1	4	4	0	2	567.805	0	0	0	1
1	446	0	4	3	2	2	0	1	0.357052	1	0	0	0
1	447	0	6	3	1	4	1	2	0.551457	0	0	3	0
1	448	0	8	3	2	2	0	1	0.353202	0	0	0	0
1	449	1	5	2	1	3	1	1	441.266	0	2	1	1
1	450	1	5	2	1	4	1	1	431.578	0	2	3	1
1	451	1	2	2	2	2	0	1	488.277	0	0	0	1
1	452	1	1	1	2	3	1	1	424.45	0	0	2	1
1	453	1	4	1	1	4	1	1	679.727	0	1	3	1
1	454	1	4	2	1	4	1	1	432.569	0	2	3	1
1	455	1	7	2	4	4	0	1	672.082	1	0	0	1
1	456	0	10	3	1	2	1	2	192.802	0	0	3	0
1	457	1	10	2	3	2	1	2	671.302	1	1	3	1
1	458	0	5	3	1	4	1	1	199.641	0	0	3	0
1	459	0	3	3	1	4	1	2	623.607	1	0	3	0
1	460	1	9	1	1	3	1	2	408.306	1	1	2	1
1	461	0	8	3	4	4	0	1	0.369242	0	0	0	0
1	462	0	8	3	1	3	1	2	730.574	0	0	3	0
1	463	0	8	3	2	3	1	1	152.045	0	0	3	0
1	464	1	2	1	2	3	1	1	528.146	0	0	2	1
1	465	1	8	1	1	2	1	1	632.093	1	1	3	1
1	466	0	5	3	2	2	0	1	368.111	0	0	0	0
1	467	1	3	2	3	2	1	2	1144.07	0	1	3	1
1	468	0	1	3	4	1	1	1	0.353523	0	0	3	0
1	469	1	9	2	4	2	1	2	517.874	0	0	3	1
1	470	1	3	1	1	1	0	2	672.128	0	1	0	1
1	471	0	2	3	3	3	0	1	896.516	0	0	0	0
1	472	0	7	3	2	4	1	1	214.787	0	0	3	0
1	473	1	10	1	3	3	0	2	654.972	0	2	0	1
1	474	1	6	1	3	2	1	1	607.876	0	2	3	1
1	475	1	8	1	4	3	1	1	574.861	0	0	2	1
1	476	0	2	3	2	3	1	2	734.922	0	0	3	0
1	477	0	10	3	1	1	0	1	519.631	0	0	0	0
1	478	1	6	2	3	3	0	1	847.438	0	1	0	1
1	479	1	8	1	1	1	0	1	416.356	0	1	0	1
1	480	1	1	1	3	3	0	1	496.066	0	2	0	1
2	1	1	7	2	4	2	1	2	1141.59	0	0	3	1
2	2	0	7	3	4	4	0	1	530.881	0	0	0	0
2	3	1	7	2	2	3	1	2	1788.42	0	0	1	1
2	4	1	10	2	4	2	1	2	1229.57	0	0	3	1
2	5	1	3	2	2	2	0	2	984.322	0	0	0	1
2	6	1	8	2	2	1	1	1	1138.21	0	0	2	1
2	7	0	3	3	1	2	1	2	1299.25	1	0	3	0
2	8	1	2	2	1	2	1	2	1173.07	0	2	3	1
2	9	1	7	1	2	4	1	1	1274.69	0	0	3	1
2	10	1	5	2	4	4	0	1	1486.32	0	0	0	1
2	11	0	5	3	2	1	1	1	573.975	0	0	3	0
2	12	0	7	3	2	1	1	1	0.286649	0	0	3	0
2	13	1	9	1	3	1	1	2	975.806	0	2	1	1
2	14	0	4	3	1	3	1	2	293.663	0	0	3	0
2	15	0	7	3	2	2	0	1	282.748	0	0	0	0
2	16	1	5	1	4	2	1	2	1083.65	0	0	3	1
2	17	0	9	3	1	4	1	2	803.847	0	0	3	0
2	18	0	9	3	1	2	1	1	0.286338	0	0	3	0
2	19	0	3	3	3	1	1	2	0.285095	0	0	3	0
2	20	1	7	1	3	4	1	1	245.754	1	2	3	1
2	21	0	6	3	4	1	1	2	1179.93	0	0	3	0
2	22	1	6	2	3	2	1	1	1093.77	0	1	3	1
2	23	1	10	1	1	2	1	2	954.08	0	1	3	1
2	24	0	3	3	3	4	1	1	83.6745	0	0	3	0
2	25	1	4	2	2	1	1	1	988.78	0	0	2	1
2	26	1	2	2	1	1	0	2	1002.97	0	2	0	1
2	27	1	10	2	3	4	1	1	925.518	0	1	3	1
2	28	1	7	2	3	4	1	1	986.459	0	1	3	1
2	29	0	5	3	3	2	1	2	188.64	0	0	3	0
2	30	1	7	2	2	4	1	2	2000.06	1	0	3	1
2	31	1	6	2	4	1	1	1	1506.82	0	0	2	1
2	32	1	7	2	4	1	1	1	698.995	0	0	2	1
2	33	1	6	2	3	4	1	2	951.663	0	1	3	1
2	34	1	8	2	2	2	0	1	797.021	0	0	0	1
2	35	1	6	1	4	1	1	2	995.504	0	0	1	1
2	36	0	10	3	4	2	1	2	0.287893	0	0	3	0
2	37	1	3	2	4	2	1	2	901.366	0	0	3	1
2	38	1	2	1	2	2	0	1	785.859	0	0	0	1
2	39	1	2	1	3	2	1	1	1100.07	0	2	3	1
2	40	1	1	2	3	4	1	1	800.401	0	1	3	1
2	41	1	5	1	3	2	1	1	683.065	0	2	3	1
2	42	1	5	2	4	3	1	1	931.592	0	0	1	1
2	43	0	4	3	3	1	1	2	276.813	0	0	3	0
2	44	1	9	1	1	2	1	2	1033.34	0	1	3	1
2	45	1	7	2	1	2	1	1	660.405	0	2	3	1
2	46	1	9	1	3	3	0	2	828.444	0	2	0	1
2	47	1	10	2	2	3	1	1	815.665	0	0	1	1
2	48	0	10	3	2	1	1	1	2000.07	1	0	3	0
2	49	1	3	1	3	3	0	1	769.997	0	2	0	1
2	50	1	2	2	4	4	0	1	647.969	0	0	0	1
2	51	1	8	1	3	4	1	2	963.791	0	2	3	1
2	52	0	1	3	3	4	1	2	565.437	0	0	3	0
2	53	1	6	1	4	2	1	1	787.53	0	0	3	1
2	54	1	6	2	1	1	0	2	786.19	0	2	0	1
2	55	0	9	3	4	1	1	1	188.514	0	0	3	0
2	56	0	5	3	4	2	1	1	339.57	0	0	3	0
2	57	1	5	1	1	1	0	1	973.372	0	1	0	1
2	58	0	7	3	3	4	1	1	451.22	0	0	3	0
2	59	0	8	3	2	1	1	1	431.303	0	0	3	0
2	60	1	6	1	3	3	0	2	1002.75	0	2	0	1
2	61	0	4	3	1	1	0	2	245.327	0	0	0	0
2	62	0	2	3	2	1	1	2	933.422	1	0	3	0
2	63	1	7	1	1	1	0	2	1184.57	1	1	0	1
2	64	0	3	3	3	3	0	2	428.339	0	0	0	0
2	65	1	1	1	4	2	1	1	1272.03	1	0	3	1
2	66	0	8	3	3	4	1	2	317.628	0	0	3	0
2	67	0	3	3	2	2	0	1	1891.21	1	0	0	0
2	68	1	5	2	3	4	1	1	980.455	0	1	3	1
2	69	1	8	1	2	4	1	2	1430.5	0	0	3	1
2	70	0	4	3	2	1	1	2	0.288515	0	0	3	0
2	71	1	8	2	4	3	1	1	1292.59	0	0	1	1
2	72	1	5	1	1	2	1	1	1324.41	0	1	3	1
2	73	1	8	1	1	3	1	1	904.947	0	1	2	1
2	74	1	8	2	1	1	0	2	957.421	0	2	0	1
2	75	1	5	2	3	3	0	1	918.988	0	1	0	1
2	76	1	1	1	2	2	0	1	1003.96	0	0	0	1
2	77	1	4	2	3	2	1	1	878.345	0	1	3	1
2	78	1	5	2	1	2	1	2	1506.48	0	2	3	1
2	79	0	3	3	4	2	1	2	266.504	0	0	3	0
2	80	1	3	1	4	3	1	1	979.079	0	0	2	1
2	81	1	9	2	4	1	1	1	1381.04	0	0	2	1
2	82	1	5	2	2	2	0	1	1310.67	0	0	0	1
2	83	1	10	1	2	3	1	2	918.938	0	0	2	1
2	84	0	4	3	4	4	0	2	268.02	0	0	0	0
2	85	1	9	1	2	4	1	2	1300.43	1	0	3	1
2	86	1	5	1	2	1	1	2	862.741	0	0	1	1
2	87	1	9	2	3	2	1	1	1030.52	0	1	3	1
2	88	0	8	3	4	1	1	1	1089.24	1	0	3	0
2	89	0	4	3	4	1	1	2	1027.61	0	0	3	0
2	90	1	3	2	3	4	1	2	1174.5	0	1	3	1
2	91	1	9	2	2	1	1	2	1220.01	0	0	2	1
2	92	1	10	2	4	4	0	1	1026.58	0	0	0	1
2	93	1	4	2	2	3	1	2	933.495	1	0	1	1
2	94	0	7	3	3	3	0	1	228.553	0	0	0	0
2	95	1	5	2	3	1	1	1	1168.22	0	1	2	1
2	96	0	9	3	1	3	1	1	365.875	0	0	3	0
2	97	1	9	1	2	1	1	2	1388.32	0	0	1	1
2	98	0	2	3	4	2	1	2	378.252	0	0	3	0
2	99	0	9	3	4	2	1	2	420.968	0	0	3	0
2	100	0	10	3	3	4	1	2	0.287582	0	0	3	0
2	101	1	6	1	3	1	1	1	1111.74	0	2	1	1
2	102	1	10	1	2	2	0	2	976.303	0	0	0	1
2	103	1	7	1	1	2	1	2	978.344	0	1	3	1
2	104	0	2	3	3	1	1	1	116.494	0	0	3	0
2	105	1	3	1	4	4	0	1	1074.19	0	0	0	1
2	106	1	5	1	3	4	1	2	1182.04	0	2	3	1
2	107	0	8	3	3	2	1	1	1175.91	1	0	3	0
2	108	1	9	2	4	3	1	2	771.73	0	0	1	1
2	109	1	9	2	1	4	1	1	1009.82	0	2	3	1
2	110	1	4	2	2	2	0	1	876.343	0	0	0	1
2	111	1	6	2	2	2	0	2	776.355	0	0	0	1
2	112	0	1	3	2	4	1	1	298.522	0	0	3	0
2	113	1	2	1	4	1	1	2	823.773	0	0	1	1
2	114	1	2	2	4	3	1	2	698.832	0	0	1	1
2	115	0	7	3	4	3	1	1	15.8015	0	0	3	0
2	116	1	6	1	1	4	1	1	855.411	0	1	3	1
2	117	1	3	1	3	2	1	2	947.025	0	2	3	1
2	118	1	6	1	1	3	1	2	888.413	0	1	2	1
2	119	0	2	3	1	4	1	2	0.297531	0	0	3	0
2	120	1	1	2	2	2	0	1	868.305	0	0	0	1
2	121	0	9	3	2	4	1	1	79.3288	0	0	3	0
2	122	0	6	3	2	2	0	1	220.22	0	0	0	0
2	123	1	10	2	2	1	1	1	1083.78	0	0	2	1
2	124	1	8	1	4	2	1	2	907.973	0	0	3	1
2	125	0	6	3	4	2	1	2	212.585	0	0	3	0
2	126	1	9	2	3	3	0	2	836.32	0	1	0	1
2	127	1	10	1	2	1	1	1	891.567	0	0	1	1
2	128	0	10	3	3	3	0	1	1307.94	0	0	0	0
2	129	1	1	1	1	1	0	2	1116.13	0	1	0	1
2	130	0	9	3	4	4	0	2	20.861	0	0	0	0
2	131	1	7	1	3	3	0	2	836.429	0	2	0	1
2	132	0	10	3	4	1	1	2	219.807	0	0	3	0
2	133	1	6	1	4	4	0	2	843.387	0	0	0	1
2	134	0	5	3	3	3	0	1	242.823	0	0	0	0
2	135	1	9	2	3	1	1	1	810.795	0	1	2	1
2	136	1	3	2	4	3	1	1	1053.52	0	0	1	1
2	137	1	6	1	2	1	1	2	1048.88	0	0	1	1
2	138	1	10	1	4	3	1	2	1012.23	0	0	2	1
2	139	0	6	3	3	2	1	2	226.902	0	0	3	0
2	140	0	9	3	2	3	1	1	278.781	0	0	3	0
2	141	0	8	3	1	1	0	1	1571.4	0	0	0	0
2	142	0	6	3	4	4	0	2	0.308101	0	0	0	0
2	143	0	3	3	2	3	1	1	252.307	0	0	3	0
2	144	0	7	3	3	1	1	2	0.290069	0	0	3	0
2	145	0	1	3	1	3	1	1	956.111	0	0	3	0
2	146	1	7	2	1	1	0	2	877.66	0	2	0	1
2	147	0	7	3	1	4	1	2	73.7562	0	0	3	0
2	148	1	8	2	3	3	0	2	910.621	0	1	0	1
2	149	1	10	1	3	1	1	1	839.392	0	2	1	1
2	150	0	10	3	2	2	0	2	862.69	0	0	0	0
2	151	1	9	1	2	3	1	2	814.567	0	0	2	1
2	152	0	6	3	3	4	1	1	269.564	0	0	3	0
2	153	1	10	2	1	4	1	1	994.235	0	2	3	1
2	154	0	6	3	3	3	0	2	32.4974	0	0	0	0
2	155	1	1	1	2	1	1	2	788.626	0	0	1	1
2	156	1	2	2	1	3	1	2	971.061	0	2	1	1
2	157	0	9	3	4	3	1	2	88.8333	0	0	3	0
2	158	0	5	3	3	4	1	1	986.059	0	0	3	0
2	159	0	9	3	2	2	0	1	403.944	0	0	0	0
2	160	1	3	2	2	4	1	1	871.215	0	0	3	1
2	161	1	6	2	4	4	0	2	1003.3	0	0	0	1
2	162	1	7	2	1	3	1	2	1069.75	0	2	1	1
2	163	1	1	1	3	2	1	2	949.35	0	2	3	1
2	164	1	7	1	4	1	1	1	810.596	0	0	1	1
2	165	0	4	3	2	4	1	1	0.28354	0	0	3	0
2	166	1	1	2	1	1	0	1	1041.02	0	2	0	1
2	167	1	6	1	1	1	0	1	792.228	0	1	0	1
2	168	1	3	1	3	4	1	2	1014.74	0	2	3	1
2	169	1	2	2	1	4	1	1	917.43	0	2	3	1
2	170	1	3	2	1	1	0	1	882.348	0	2	0	1
2	171	0	2	3	1	3	1	2	234.608	0	0	3	0
2	172	1	3	1	3	1	1	1	1386.62	0	2	1	1
2	173	1	1	1	4	1	1	2	1252.24	0	0	1	1
2	174	1	7	2	2	2	0	1	711.375	0	0	0	1
2	175	1	4	1	1	1	0	1	944.368	0	1	0	1
2	176	1	6	2	2	4	1	2	909.7	0	0	3	1
2	177	1	8	1	3	3	0	2	878.483	0	2	0	1
2	178	1	6	1	2	2	0	2	778.438	0	0	0	1
2	179	1	6	2	2	3	1	2	860.749	0	0	1	1
2	180	1	5	2	4	1	1	1	1524.62	0	0	2	1
2	181	1	2	2	2	1	1	1	944.906	0	0	2	1
2	182	1	6	1	1	2	1	1	1150.04	0	1	3	1
2	183	0	9	3	3	1	1	1	299.433	0	0	3	0
2	184	1	10	1	1	4	1	2	1000.52	0	1	3	1
2	185	0	3	3	4	3	1	1	27.2534	0	0	3	0
2	186	1	3	2	2	1	1	2	2000.09	1	0	2	1
2	187	0	6	3	2	4	1	1	106.508	0	0	3	0
2	188	1	7	2	3	1	1	2	732.108	0	1	2	1
2	189	1	5	1	4	3	1	2	861.46	0	0	2	1
2	190	1	3	2	1	3	1	1	981.274	0	2	1	1
2	191	1	10	2	4	3	1	1	895.275	0	0	1	1
2	192	0	1	3	1	2	1	1	0.290691	0	0	3	0
2	193	1	2	1	2	1	1	2	831.382	0	0	1	1
2	194	0	2	3	1	2	1	2	106.658	0	0	3	0
2	195	0	2	3	4	1	1	2	0.285406	0	0	3	0
2	196	1	7	1	4	3	1	1	879.701	0	0	2	1
2	197	0	6	3	3	1	1	1	0.287893	0	0	3	0
2	198	1	1	2	1	3	1	2	895.322	0	2	1	1
2	199	1	10	2	2	2	0	1	803.822	0	0	0	1
2	200	1	8	2	3	1	1	1	1094.56	0	1	2	1
2	201	1	8	2	4	4	0	2	794.888	0	0	0	1
2	202	1	1	2	3	3	0	2	993.346	0	1	0	1
2	203	0	9	3	3	4	1	2	0.289136	0	0	3	0
2	204	1	10	2	3	1	1	1	859.2	0	1	2	1
2	205	0	10	3	2	4	1	2	131.042	0	0	3	0
2	206	0	9	3	3	3	0	1	0.29038	0	0	0	0
2	207	1	9	2	1	2	1	1	936.619	0	2	3	1
2	208	1	6	1	2	4	1	2	769.802	0	0	3	1
2	209	1	3	1	1	4	1	1	615.939	0	1	3	1
2	210	1	5	1	2	3	1	2	751.03	0	0	2	1
2	211	1	2	2	3	4	1	1	1204.49	0	1	3	1
2	212	1	1	1	3	1	1	2	902.921	0	2	1	1
2	213	1	10	2	3	3	0	1	787.33	0	1	0	1
2	214	1	4	1	4	2	1	2	965.611	0	0	3	1
2	215	1	4	1	3	1	1	2	963.442	0	2	1	1
2	216	1	4	2	3	4	1	1	965.213	0	1	3	1
2	217	0	5	3	2	4	1	1	258.98	0	0	3	0
2	218	1	7	2	4	3	1	1	1115.34	0	0	1	1
2	219	1	1	1	2	4	1	2	939.838	0	0	3	1
2	220	0	9	3	2	1	1	2	860.965	1	0	3	0
2	221	0	6	3	2	1	1	2	886.921	0	0	3	0
2	222	0	9	3	3	2	1	1	407.029	0	0	3	0
2	223	0	4	3	1	2	1	2	0.282608	0	0	3	0
2	224	1	5	2	4	2	1	2	925.843	0	0	3	1
2	225	1	1	2	2	1	1	2	1154.81	1	0	2	1
2	226	1	3	1	1	3	1	1	1462.25	0	1	2	1
2	227	0	7	3	2	3	1	2	1293.41	0	0	3	0
2	228	1	4	2	3	1	1	2	981.221	0	1	2	1
2	229	1	10	1	4	2	1	2	1431.25	0	0	3	1
2	230	1	2	1	4	4	0	2	1057.77	0	0	0	1
2	231	0	10	3	3	2	1	1	309.06	0	0	3	0
2	232	1	6	2	3	1	1	1	814.495	0	1	2	1
2	233	1	8	2	1	3	1	2	973.431	0	2	1	1
2	234	0	10	3	4	4	0	2	979.288	1	0	0	0
2	235	1	4	1	1	2	1	1	1623.35	0	1	3	1
2	236	1	5	1	4	1	1	1	1181.42	0	0	1	1
2	237	0	5	3	2	3	1	2	0.290069	0	0	3	0
2	238	1	9	1	1	4	1	1	786.74	0	1	3	1
2	239	1	9	2	3	4	1	2	981.054	0	1	3	1
2	240	0	1	3	4	3	1	1	335.248	0	0	3	0
2	241	1	3	1	2	1	1	1	931.912	0	0	1	1
2	242	0	4	3	2	3	1	2	685.14	0	0	3	0
2	243	1	1	2	2	3	1	2	901.633	0	0	1	1
2	244	1	6	1	3	4	1	2	938.09	0	2	3	1
2	245	1	4	2	4	2	1	1	963.288	0	0	3	1
2	246	1	3	1	1	2	1	1	996.847	0	1	3	1
2	247	1	3	2	2	3	1	1	867.067	0	0	1	1
2	248	1	10	2	1	1	0	2	722.979	0	2	0	1
2	249	0	7	3	4	2	1	2	256.089	0	0	3	0
2	250	0	5	3	3	1	1	2	276.428	0	0	3	0
2	251	1	10	2	1	2	1	1	713.076	0	2	3	1
2	252	1	2	1	1	2	1	2	849.994	0	1	3	1
2	253	0	8	3	2	4	1	1	1293.61	0	0	3	0
2	254	1	8	2	4	2	1	1	1101.39	0	0	3	1
2	255	0	6	3	2	3	1	2	49.7831	0	0	3	0
2	256	1	3	1	2	2	0	2	838.184	0	0	0	1
2	257	1	7	1	1	3	1	1	821.575	0	1	2	1
2	258	1	4	1	4	1	1	1	828.41	0	0	1	1
2	259	1	2	2	4	1	1	1	815.635	0	0	2	1
2	260	1	3	2	3	3	0	1	1358.54	0	1	0	1
2	261	1	10	1	3	4	1	2	855.673	0	2	3	1
2	262	1	1	2	4	1	1	2	995.304	0	0	2	1
2	263	0	3	3	2	1	1	1	489.603	0	0	3	0
2	264	1	1	2	1	4	1	2	1802.32	0	2	3	1
2	265	1	5	2	3	2	1	1	875.906	0	1	3	1
2	266	1	1	1	1	4	1	2	808.014	0	1	3	1
2	267	1	10	1	4	1	1	1	770.549	0	0	1	1
2	268	1	3	1	4	2	1	2	760.77	0	0	3	1
2	269	0	1	3	3	3	0	2	146.706	0	0	0	0
2	270	1	4	1	4	3	1	1	680.849	0	0	2	1
2	271	0	5	3	1	3	1	1	269.09	0	0	3	0
2	272	1	2	1	1	1	0	2	909.507	0	1	0	1
2	273	0	10	3	4	3	1	1	686.3	0	0	3	0
2	274	1	4	2	3	3	0	1	918.755	0	1	0	1
2	275	1	4	1	3	2	1	2	659.762	0	2	3	1
2	276	1	1	2	3	2	1	2	835.807	0	1	3	1
2	277	1	4	1	3	3	0	1	867.079	0	2	0	1
2	278	1	1	1	4	3	1	2	666.918	0	0	2	1
2	279	1	6	1	2	3	1	1	778.988	0	0	2	1
2	280	1	9	1	1	1	0	2	813.243	0	1	0	1
2	281	1	7	2	1	4	1	2	900.198	0	2	3	1
2	282	0	1	3	2	3	1	2	296.726	0	0	3	0
2	283	0	1	3	1	1	0	1	229.686	0	0	0	0
2	284	1	9	1	4	1	1	1	921.611	0	0	1	1
2	285	1	10	1	4	4	0	1	742.502	0	0	0	1
2	286	1	6	2	2	1	1	1	1124.23	0	0	2	1
2	287	1	2	1	3	1	1	2	1008.86	0	2	1	1
2	288	1	9	2	4	4	0	2	891.358	0	0	0	1
2	289	1	4	2	4	4	0	1	787.66	0	0	0	1
2	290	1	4	1	2	2	0	1	866.136	0	0	0	1
2	291	0	8	3	3	1	1	2	218.079	0	0	3	0
2	292	1	1	1	1	3	1	1	809.471	0	1	2	1
2	293	1	1	1	4	4	0	1	956.29	0	0	0	1
2	294	0	7	3	3	2	1	2	182	0	0	3	0
2	295	1	7	1	2	2	0	1	640.842	0	0	0	1
2	296	1	6	1	4	3	1	1	864.427	0	0	2	1
2	297	1	8	2	3	2	1	2	1104.23	0	1	3	1
2	298	1	8	2	1	4	1	2	1020.45	0	2	3	1
2	299	1	9	1	4	3	1	1	1163.21	0	0	2	1
2	300	1	4	1	1	3	1	1	1172.59	0	1	2	1
2	301	1	8	1	3	1	1	1	1674.18	0	2	1	1
2	302	0	6	3	1	2	1	2	285.422	0	0	3	0
2	303	1	5	1	1	4	1	1	838.302	0	1	3	1
2	304	1	1	2	3	1	1	2	1173.75	0	1	2	1
2	305	1	9	1	4	2	1	1	915.051	0	0	3	1
2	306	1	4	2	4	3	1	1	692.105	0	0	1	1
2	307	1	7	1	3	1	1	2	908.428	0	2	1	1
2	308	0	8	3	1	4	1	1	221.249	0	0	3	0
2	309	1	2	1	1	3	1	1	1036.8	0	1	2	1
2	310	1	2	2	3	1	1	2	875.961	0	1	2	1
2	311	1	6	2	4	2	1	2	1367.98	0	0	3	1
2	312	0	5	3	4	3	1	1	301.272	0	0	3	0
2	313	1	10	1	2	4	1	1	754.651	0	0	3	1
2	314	1	9	2	2	4	1	1	948.241	0	0	3	1
2	315	1	8	2	3	4	1	2	849.789	0	1	3	1
2	316	1	1	2	1	2	1	2	1077.41	0	2	3	1
2	317	1	1	2	4	2	1	1	1017.16	0	0	3	1
2	318	0	1	3	2	2	0	1	0.290691	0	0	0	0
2	319	1	9	2	2	3	1	2	715.448	0	0	1	1
2	320	1	10	2	4	1	1	1	924.392	0	0	2	1
2	321	1	8	1	1	4	1	1	1361.34	0	1	3	1
2	322	1	2	2	3	3	0	2	1010.49	0	1	0	1
2	323	1	8	2	2	3	1	2	821.036	0	0	1	1
2	324	1	2	1	3	4	1	1	795.839	0	2	3	1
2	325	1	2	1	4	3	1	2	778.424	0	0	2	1
2	326	1	7	2	3	2	1	2	1028.72	0	1	3	1
2	327	1	4	2	2	4	1	2	1087.6	0	0	3	1
2	328	0	7	3	1	1	0	1	39.9005	0	0	0	0
2	329	0	8	3	3	3	0	1	0.288515	0	0	0	0
2	330	0	6	3	4	3	1	2	779.622	0	0	3	0
2	331	0	8	3	1	2	1	2	669.852	0	0	3	0
2	332	0	3	3	1	1	0	1	0.301262	0	0	0	0
2	333	1	8	2	4	1	1	1	1413.64	0	0	2	1
2	334	0	10	3	1	4	1	2	1076	0	0	3	0
2	335	1	10	1	1	1	0	2	871.728	0	1	0	1
2	336	0	1	3	1	4	1	2	987.788	1	0	3	0
2	337	0	4	3	3	2	1	1	708.149	0	0	3	0
2	338	0	4	3	3	4	1	2	925.089	0	0	3	0
2	339	1	8	1	2	2	0	2	737.939	0	0	0	1
2	340	1	7	1	2	1	1	2	667.354	0	0	1	1
2	341	1	9	2	1	3	1	2	1315.37	0	2	1	1
2	342	0	4	3	3	3	0	1	0.286027	0	0	0	0
2	343	1	3	2	1	4	1	2	799.287	0	2	3	1
2	344	0	1	3	2	1	1	2	130.106	0	0	3	0
2	345	1	9	1	3	2	1	1	820	0	2	3	1
2	346	1	3	2	1	2	1	2	882.878	0	2	3	1
2	347	0	4	3	4	3	1	2	403.124	0	0	3	0
2	348	1	6	2	4	3	1	1	1150.42	0	0	1	1
2	349	1	3	2	4	4	0	1	539.552	0	0	0	1
2	350	1	7	2	3	3	0	2	701.112	0	1	0	1
2	351	0	5	3	4	1	1	1	201.943	0	0	3	0
2	352	0	2	3	2	2	0	1	5.49173	0	0	0	0
2	353	1	9	1	4	4	0	1	712.739	0	0	0	1
2	354	0	1	3	4	4	0	2	737.644	1	0	0	0
2	355	1	4	1	2	3	1	1	749.506	0	0	2	1
2	356	0	3	3	1	3	1	1	139.055	0	0	3	0
2	357	1	6	2	1	3	1	1	917.168	0	2	1	1
2	358	0	1	3	3	1	1	1	218.187	0	0	3	0
2	359	1	5	1	3	3	0	2	777.66	0	2	0	1
2	360	1	2	1	1	4	1	2	795.978	0	1	3	1
2	361	1	2	1	4	2	1	1	737.479	0	0	3	1
2	362	1	9	2	1	1	0	1	1538.88	0	2	0	1
2	363	1	4	1	2	1	1	1	771.338	0	0	1	1
2	364	1	7	1	2	3	1	1	569.399	0	0	2	1
2	365	0	10	3	1	3	1	1	847.63	1	0	3	0
2	366	1	5	2	2	3	1	2	733.334	0	0	1	1
2	367	1	8	1	3	2	1	1	918.627	0	2	3	1
2	368	0	8	3	4	2	1	1	947.609	0	0	3	0
2	369	1	5	2	2	4	1	1	840.852	0	0	3	1
2	370	0	7	3	1	2	1	1	0.291002	0	0	3	0
2	371	1	2	1	3	3	0	2	795.849	0	2	0	1
2	372	1	10	2	2	4	1	2	1018.38	0	0	3	1
2	373	1	3	1	2	4	1	2	841.017	0	0	3	1
2	374	0	3	3	4	1	1	2	264.625	0	0	3	0
2	375	1	9	2	2	2	0	2	704.835	0	0	0	1
2	376	0	5	3	4	4	0	2	177.961	0	0	0	0
2	377	1	9	1	2	2	0	1	772.837	0	0	0	1
2	378	1	5	1	1	3	1	1	1595	0	1	2	1
2	379	0	3	3	4	4	0	2	272.551	0	0	0	0
2	380	1	1	1	3	4	1	2	860.943	0	2	3	1
2	381	0	7	3	4	1	1	1	117.012	0	0	3	0
2	382	1	5	2	2	1	1	1	850.911	0	0	2	1
2	383	0	5	3	1	1	0	2	0.289137	0	0	0	0
2	384	1	7	1	3	2	1	2	706.131	0	2	3	1
2	385	1	1	2	2	4	1	2	978.963	0	0	3	1
2	386	1	4	2	1	1	0	2	693.018	0	2	0	1
2	387	1	9	1	3	4	1	1	797.498	0	2	3	1
2	388	1	8	1	4	1	1	1	851.997	0	0	1	1
2	389	1	2	2	2	3	1	2	911.613	0	0	1	1
2	390	1	2	2	3	2	1	1	832.325	0	1	3	1
2	391	0	1	3	3	2	1	1	587.476	0	0	3	0
2	392	1	1	1	1	2	1	2	1146.18	0	1	3	1
2	393	1	5	2	1	1	0	2	735.365	0	2	0	1
2	394	0	7	3	1	3	1	2	856.697	1	0	3	0
2	395	1	8	2	2	4	1	1	778.576	0	0	3	1
2	396	1	6	2	1	4	1	2	788.784	0	2	3	1
2	397	1	2	1	2	4	1	1	803.26	0	0	3	1
2	398	1	7	2	2	1	1	2	726.063	0	0	2	1
2	399	1	2	2	2	4	1	1	635.112	0	0	3	1
2	400	1	2	2	4	2	1	1	1122.72	0	0	3	1
2	401	0	1	3	4	2	1	1	2000.05	1	0	3	0
2	402	0	2	3	1	1	0	1	0.302816	0	0	0	0
2	403	0	2	3	4	3	1	2	310.59	0	0	3	0
2	404	1	3	1	4	1	1	2	1087.87	0	0	1	1
2	405	1	4	2	1	3	1	1	1215.9	0	2	1	1
2	406	1	4	2	1	2	1	1	822.437	0	2	3	1
2	407	1	3	2	4	1	1	2	797.299	0	0	2	1
2	408	0	3	3	2	4	1	1	227.988	0	0	3	0
2	409	1	10	1	3	2	1	1	647.654	0	2	3	1
2	410	1	8	1	4	4	0	2	603.5	0	0	0	1
2	411	0	6	3	1	1	0	1	134.486	0	0	0	0
2	412	1	3	1	2	3	1	1	736.419	0	0	2	1
2	413	1	3	2	3	1	1	1	857.872	0	1	2	1
2	414	1	1	2	4	4	0	1	701.469	0	0	0	1
2	415	1	10	2	1	3	1	2	906.175	0	2	1	1
2	416	1	8	2	1	2	1	2	954.808	0	2	3	1
2	417	0	6	3	1	3	1	2	0.284784	0	0	3	0
2	418	1	4	1	4	4	0	1	688.038	0	0	0	1
2	419	0	2	3	3	4	1	1	0.288204	0	0	3	0
2	420	1	7	1	4	4	0	1	596.141	0	0	0	1
2	421	0	10	3	3	1	1	1	194.739	0	0	3	0
2	422	0	2	3	4	4	0	1	0.289758	0	0	0	0
2	423	0	3	3	3	2	1	2	725.55	0	0	3	0
2	424	1	5	1	2	2	0	2	746.73	0	0	0	1
2	425	1	1	2	4	3	1	2	848.354	0	0	1	1
2	426	1	8	1	2	1	1	2	795.82	0	0	1	1
2	427	1	5	1	3	1	1	2	1210.42	0	2	1	1
2	428	0	10	3	2	3	1	1	788.687	1	0	3	0
2	429	1	5	1	2	4	1	2	741.196	0	0	3	1
2	430	1	7	1	4	2	1	2	730.83	0	0	3	1
2	431	0	2	3	2	4	1	2	84.4425	0	0	3	0
2	432	0	4	3	4	2	1	1	0.282297	0	0	3	0
2	433	0	2	3	3	2	1	2	0.284784	0	0	3	0
2	434	0	8	3	4	3	1	2	316.648	0	0	3	0
2	435	1	10	1	1	3	1	1	874.12	0	1	2	1
2	436	0	4	3	1	4	1	1	142.19	0	0	3	0
2	437	1	8	1	2	3	1	1	780.449	0	0	2	1
2	438	1	4	1	2	4	1	1	606.72	0	0	3	1
2	439	1	6	2	1	2	1	1	881.383	0	2	3	1
2	440	0	9	3	1	1	0	2	0.289447	0	0	0	0
2	441	1	7	1	1	4	1	1	789.467	1	1	3	1
2	442	1	4	2	4	1	1	2	651.959	0	0	2	1
2	443	1	4	1	3	4	1	1	1023.74	0	2	3	1
2	444	0	5	3	1	2	1	2	170.854	1	0	3	0
2	445	1	5	1	4	4	0	2	601.495	0	0	0	1
2	446	0	4	3	2	2	0	1	0.290691	0	0	0	0
2	447	0	6	3	1	4	1	2	0.285406	0	0	3	0
2	448	0	8	3	2	2	0	1	907.503	1	0	0	0
2	449	1	5	2	1	3	1	1	1158.23	0	2	1	1
2	450	1	5	2	1	4	1	1	535.59	0	2	3	1
2	451	1	2	2	2	2	0	1	873.275	0	0	0	1
2	452	1	1	1	2	3	1	1	493.331	0	0	2	1
2	453	1	4	1	1	4	1	1	1106.23	0	1	3	1
2	454	1	4	2	1	4	1	1	554.708	0	2	3	1
2	455	1	7	2	4	4	0	1	812.81	0	0	0	1
2	456	0	10	3	1	2	1	2	1035.73	1	0	3	0
2	457	1	10	2	3	2	1	2	852.866	0	1	3	1
2	458	0	5	3	1	4	1	1	224.637	0	0	3	0
2	459	0	3	3	1	4	1	2	116.302	0	0	3	0
2	460	1	9	1	1	3	1	2	898.129	0	1	2	1
2	461	0	8	3	4	4	0	1	654.585	0	0	0	0
2	462	0	8	3	1	3	1	2	786.444	1	0	3	0
2	463	0	8	3	2	3	1	1	1298.9	0	0	3	0
2	464	1	2	1	2	3	1	1	990.473	0	0	2	1
2	465	1	8	1	1	2	1	1	1301.26	0	1	3	1
2	466	0	5	3	2	2	0	1	289.309	0	0	0	0
2	467	1	3	2	3	2	1	2	970.157	0	1	3	1
2	468	0	1	3	4	1	1	1	152.199	0	0	3	0
2	469	1	9	2	4	2	1	2	810.449	0	0	3	1
2	470	1	3	1	1	1	0	2	1373.24	0	1	0	1
2	471	0	2	3	3	3	0	1	58.6602	0	0	0	0
2	472	0	7	3	2	4	1	1	315.461	0	0	3	0
2	473	1	10	1	3	3	0	2	820.738	0	2	0	1
2	474	1	6	1	3	2	1	1	1091.59	0	2	3	1
2	475	1	8	1	4	3	1	1	859.72	0	0	2	1
2	476	0	2	3	2	3	1	2	219.68	0	0	3	0
2	477	0	10	3	1	1	0	1	859.135	1	0	0	0
2	478	1	6	2	3	3	0	1	725.043	0	1	0	1
2	479	1	8	1	1	1	0	1	834.158	0	1	0	1
2	480	1	1	1	3	3	0	1	821.269	0	2	0	1
3	1	1	4	2	4	4	0	1	978.903	0	0	0	1
3	2	0	3	3	4	2	1	2	393.545	0	0	3	0
3	3	0	10	3	3	1	1	2	1016.63	0	0	3	0
3	4	1	8	1	1	4	1	2	672.525	0	1	3	1
3	5	1	5	1	1	2	1	2	568.126	0	1	3	1
3	6	0	1	3	3	3	0	1	295.833	0	0	0	0
3	7	1	8	1	3	4	1	1	864.5	0	2	3	1
3	8	1	7	2	1	2	1	2	672.579	0	2	3	1
3	9	0	1	3	1	2	1	2	1054.77	0	0	3	0
3	10	1	2	1	2	2	0	2	839.862	0	0	0	1
3	11	0	10	3	2	2	0	2	687.659	0	0	0	0
3	12	0	5	3	3	4	1	2	448.003	0	0	3	0
3	13	1	1	1	3	1	1	1	696.113	0	2	1	1
3	14	1	1	2	2	2	0	2	792.667	0	0	0	1
3	15	1	2	1	4	2	1	1	704.059	0	0	3	1
3	16	0	9	3	4	2	1	2	311.938	0	0	3	0
3	17	1	5	2	2	3	1	2	632.13	0	0	1	1
3	18	1	6	2	4	2	1	2	1022.97	0	0	3	1
3	19	0	5	3	3	1	1	2	328.037	0	0	3	0
3	20	1	1	2	4	2	1	1	790.9	0	0	3	1
3	21	1	10	1	1	2	1	1	727.304	0	1	3	1
3	22	1	3	2	4	3	1	1	743.846	0	0	1	1
3	23	1	3	2	1	4	1	1	558.992	0	2	3	1
3	24	0	6	3	4	3	1	2	303.804	0	0	3	0
3	25	1	5	2	4	1	1	2	399.854	1	0	2	1
3	26	1	4	2	3	1	1	2	875.82	0	1	2	1
3	27	1	7	2	2	3	1	2	735.202	0	0	1	1
3	28	1	10	2	1	1	0	2	655.79	0	2	0	1
3	29	1	7	1	4	2	1	2	1023.38	0	0	3	1
3	30	1	3	2	3	3	0	1	903.492	0	1	0	1
3	31	0	2	3	2	3	1	2	303.673	0	0	3	0
3	32	1	5	1	2	4	1	1	600.318	0	0	3	1
3	33	1	1	1	3	2	1	2	879.572	0	2	3	1
3	34	0	9	3	2	3	1	2	303.678	0	0	3	0
3	35	1	7	1	2	4	1	2	704.347	0	0	3	1
3	36	0	2	3	2	1	1	2	255.896	0	0	3	0
3	37	1	6	1	3	2	1	1	696.678	0	2	3	1
3	38	1	1	2	2	1	1	1	607.644	0	0	2	1
3	39	1	9	2	4	4	0	2	735.542	0	0	0	1
3	40	1	5	1	3	3	0	1	672.474	0	2	0	1
3	41	1	6	2	3	1	1	2	647.812	0	1	2	1
3	42	0	6	3	1	2	1	2	16.6951	0	0	3	0
3	43	1	7	2	4	4	0	2	703.966	0	0	0	1
3	44	1	4	2	3	3	0	2	599.986	0	1	0	1
3	45	0	1	3	1	4	1	2	384.27	0	0	3	0
3	46	1	5	2	1	3	1	1	720.071	0	2	1	1
3	47	1	1	2	1	1	0	1	768.565	0	2	0	1
3	48	1	8	1	4	3	1	2	759.82	0	0	2	1
3	49	1	1	1	4	3	1	1	566.951	0	0	2	1
3	50	1	10	2	3	3	0	2	423.947	1	1	0	1
3	51	1	8	2	1	3	1	1	651.893	0	2	1	1
3	52	1	10	1	4	4	0	1	607.627	0	0	0	1
3	53	1	6	1	2	4	1	1	623.74	0	0	3	1
3	54	1	3	1	2	3	1	1	527.569	0	0	2	1
3	55	1	3	1	4	4	0	2	760.541	0	0	0	1
3	56	1	8	2	4	2	1	1	599.194	0	0	3	1
3	57	0	10	3	4	3	1	1	391.912	0	0	3	0
3	58	1	4	2	1	4	1	1	734.542	0	2	3	1
3	59	1	8	2	3	3	0	1	791.607	0	1	0	1
3	60	0	1	3	4	4	0	2	320.153	0	0	0	0
3	61	1	7	1	1	2	1	1	527.47	0	1	3	1
3	62	1	5	1	2	1	1	1	783.771	0	0	1	1
3	63	1	8	1	3	2	1	2	840.213	0	2	3	1
3	64	1	3	2	1	1	0	2	712.05	0	2	0	1
3	65	0	1	3	3	1	1	2	512.259	0	0	3	0
3	66	1	5	1	4	1	1	1	599.978	0	0	1	1
3	67	1	7	2	1	3	1	2	584.068	0	2	1	1
3	68	1	2	1	3	3	0	1	630.839	0	2	0	1
3	69	1	5	1	4	4	0	1	623.592	0	0	0	1
3	70	1	7	2	2	2	0	2	616.167	0	0	0	1
3	71	1	9	1	4	1	1	2	615.373	1	0	1	1
3	72	0	3	3	3	1	1	1	1375.8	1	0	3	0
3	73	0	4	3	3	4	1	1	324.075	0	0	3	0
3	74	0	9	3	3	2	1	1	864.104	1	0	3	0
3	75	0	7	3	2	3	1	1	2000.09	1	0	3	0
3	76	1	3	1	2	4	1	2	868.598	0	0	3	1
3	77	1	8	2	4	3	1	2	927.828	0	0	1	1
3	78	0	3	3	1	1	0	1	360.057	0	0	0	0
3	79	1	3	2	2	4	1	1	639.609	0	0	3	1
3	80	1	1	1	1	3	1	1	744.32	0	1	2	1
3	81	1	4	2	4	1	1	2	967.836	0	0	2	1
3	82	1	5	1	2	3	1	2	775.909	0	0	2	1
3	83	0	3	3	2	2	0	1	351.972	0	0	0	0
3	84	1	3	2	4	4	0	1	735.476	0	0	0	1
3	85	1	3	1	3	2	1	2	807.793	0	2	3	1
3	86	1	10	1	4	3	1	2	759.049	0	0	2	1
3	87	1	9	2	3	4	1	2	759.681	0	1	3	1
3	88	0	4	3	3	1	1	2	408.124	0	0	3	0
3	89	1	5	2	4	2	1	2	624.442	0	0	3	1
3	90	1	6	2	4	4	0	1	639.68	0	0	0	1
3	91	0	5	3	2	2	0	2	287.696	0	0	0	0
3	92	1	3	2	2	1	1	1	655.03	0	0	2	1
3	93	0	10	3	3	3	0	1	713.064	0	0	0	0
3	94	1	2	2	4	1	1	2	632.448	0	0	2	1
3	95	1	9	2	4	2	1	2	463.983	0	0	3	1
3	96	1	1	1	3	4	1	1	631.851	0	2	3	1
3	97	1	4	1	2	3	1	2	600.118	0	0	2	1
3	98	1	8	2	2	2	0	2	543.583	0	0	0	1
3	99	1	7	2	1	4	1	2	784.29	0	2	3	1
3	100	1	2	2	3	2	1	2	896.052	0	1	3	1
3	101	1	10	2	3	1	1	1	622.844	0	1	2	1
3	102	1	6	2	2	3	1	1	824.004	0	0	1	1
3	103	1	3	1	4	2	1	2	639.321	0	0	3	1
3	104	0	6	3	3	2	1	1	559.065	0	0	3	0
3	105	1	10	1	3	1	1	1	704.533	0	2	1	1
3	106	0	9	3	4	4	0	1	375.907	0	0	0	0
3	107	0	5	3	1	2	1	1	295.719	0	0	3	0
3	108	1	5	1	3	2	1	2	703.475	0	2	3	1
3	109	0	3	3	3	3	0	1	271.456	0	0	0	0
3	110	1	1	2	3	1	1	1	568.213	0	1	2	1
3	111	1	8	2	4	1	1	2	536.102	0	0	2	1
3	112	1	2	1	3	2	1	2	640.404	0	2	3	1
3	113	1	4	2	1	3	1	2	799.307	0	2	1	1
3	114	0	4	3	2	4	1	2	296.548	0	0	3	0
3	115	0	9	3	3	3	0	1	280.064	0	0	0	0
3	116	1	1	1	2	4	1	2	624.255	0	0	3	1
3	117	1	9	2	2	3	1	1	760.298	0	0	1	1
3	118	1	3	2	4	2	1	1	742.685	0	0	3	1
3	119	1	3	1	4	1	1	2	615.965	0	0	1	1
3	120	0	5	3	2	1	1	1	280.294	0	0	3	0
3	121	1	8	1	2	4	1	1	534.507	0	0	3	1
3	122	0	2	3	1	3	1	2	248.197	0	0	3	0
3	123	0	2	3	3	4	1	1	223.71	0	0	3	0
3	124	0	10	3	1	3	1	2	319.628	0	0	3	0
3	125	0	6	3	4	2	1	1	392.243	0	0	3	0
3	126	0	3	3	2	3	1	1	400.661	0	0	3	0
3	127	1	10	2	4	4	0	2	568.016	0	0	0	1
3	128	1	10	1	1	1	0	1	672.085	0	1	0	1
3	129	1	2	2	4	3	1	2	736.53	0	0	1	1
3	130	1	1	1	1	1	0	2	655.495	0	1	0	1
3	131	0	7	3	4	4	0	2	295.956	0	0	0	0
3	132	0	9	3	1	3	1	2	288.245	0	0	3	0
3	133	1	2	1	1	4	1	1	568.143	0	1	3	1
3	134	1	1	1	4	4	0	1	776.317	0	0	0	1
3	135	1	7	1	1	4	1	2	607.453	0	1	3	1
3	136	1	7	1	2	1	1	1	656.168	0	0	1	1
3	137	1	6	1	3	1	1	1	927.787	0	2	1	1
3	138	1	1	1	2	1	1	1	511.572	0	0	1	1
3	139	0	7	3	2	2	0	1	287.31	0	0	0	0
3	140	1	10	2	1	4	1	2	599.712	0	2	3	1
3	141	0	9	3	2	2	0	1	263.954	0	0	0	0
3	142	1	2	1	1	2	1	1	623.821	0	1	3	1
3	143	1	4	2	1	2	1	2	648.001	0	2	3	1
3	144	1	3	1	3	1	1	2	688.219	0	2	1	1
3	145	1	6	2	4	1	1	2	1016.24	0	0	2	1
3	146	1	7	1	3	1	1	2	736.547	0	2	1	1
3	147	0	3	3	2	1	1	2	0.358335	0	0	3	0
3	148	0	8	3	4	3	1	2	333.358	0	0	3	0
3	149	0	8	3	4	2	1	1	294.774	0	0	3	0
3	150	0	8	3	2	3	1	2	192.107	0	0	3	0
3	151	1	4	1	4	4	0	1	543.869	0	0	0	1
3	152	1	1	2	2	4	1	2	800.362	0	0	3	1
3	153	0	7	3	4	3	1	1	464.091	0	0	3	0
3	154	0	10	3	4	2	1	2	264.134	0	0	3	0
3	155	1	2	2	2	3	1	1	471.786	0	0	1	1
3	156	1	2	1	1	3	1	1	1062.73	0	1	2	1
3	157	1	10	1	2	4	1	2	631.13	0	0	3	1
3	158	1	5	2	4	4	0	1	576.139	0	0	0	1
3	159	1	9	2	3	2	1	2	600.147	0	1	3	1
3	160	1	9	1	1	4	1	2	687.742	0	1	3	1
3	161	1	2	2	4	2	1	1	608.012	0	0	3	1
3	162	1	3	1	3	3	0	1	743	0	2	0	1
3	163	1	1	2	2	3	1	1	728.097	0	0	1	1
3	164	1	7	1	2	3	1	1	656.25	0	0	2	1
3	165	0	8	3	2	2	0	1	336.12	0	0	0	0
3	166	1	6	1	2	2	0	1	446.832	0	0	0	1
3	167	1	1	1	3	3	0	2	671.646	0	2	0	1
3	168	0	10	3	4	1	1	1	391.769	0	0	3	0
3	169	0	5	3	4	2	1	1	224.112	0	0	3	0
3	170	1	4	1	2	4	1	1	416.386	0	0	3	1
3	171	1	2	2	3	3	0	2	647.977	0	1	0	1
3	172	1	7	1	4	4	0	1	559.93	0	0	0	1
3	173	0	6	3	2	4	1	2	302.941	0	0	3	0
3	174	1	8	2	3	1	1	2	512.425	0	1	2	1
3	175	1	2	2	1	3	1	2	688.58	0	2	1	1
3	176	1	4	2	2	1	1	1	488.397	0	0	2	1
3	177	1	2	1	4	4	0	1	671.95	0	0	0	1
3	178	1	9	2	3	1	1	2	639.401	0	1	2	1
3	179	1	4	1	3	3	0	1	559.606	0	2	0	1
3	180	1	3	2	2	2	0	2	600.685	0	0	0	1
3	181	1	1	1	1	2	1	1	680.003	0	1	3	1
3	182	0	8	3	4	4	0	1	247.459	0	0	0	0
3	183	0	5	3	4	1	1	2	200.22	0	0	3	0
3	184	1	6	2	1	2	1	1	480.15	0	2	3	1
3	185	0	9	3	1	4	1	2	200.342	0	0	3	0
3	186	1	8	1	2	2	0	1	592.544	0	0	0	1
3	187	1	7	2	3	4	1	2	622.836	0	1	3	1
3	188	1	2	2	3	4	1	1	568.016	0	1	3	1
3	189	1	6	2	3	3	0	2	520.374	0	1	0	1
3	190	1	10	2	4	3	1	2	567.4	0	0	1	1
3	191	1	7	1	1	1	0	2	727.059	0	1	0	1
3	192	1	9	1	1	3	1	1	552.433	0	1	2	1
3	193	0	10	3	2	4	1	2	256.366	0	0	3	0
3	194	0	9	3	3	4	1	2	168.652	0	0	3	0
3	195	0	2	3	3	3	0	2	127.437	0	0	0	0
3	196	1	1	1	4	2	1	2	559.421	0	0	3	1
3	197	1	5	1	4	2	1	2	591.466	0	0	3	1
3	198	1	1	1	2	2	0	1	487.559	0	0	0	1
3	199	1	5	2	3	4	1	1	719.751	0	1	3	1
3	200	1	10	2	2	3	1	1	583.239	0	0	1	1
3	201	1	3	1	3	4	1	1	671.938	0	2	3	1
3	202	0	4	3	1	4	1	1	0.351919	0	0	3	0
3	203	1	5	1	2	2	0	2	614.135	0	0	0	1
3	204	1	9	2	1	1	0	2	663.897	0	2	0	1
3	205	1	9	1	3	4	1	1	711.501	0	2	3	1
3	206	1	5	2	1	1	0	2	960.066	0	2	0	1
3	207	0	4	3	1	1	0	1	543.916	0	0	0	0
3	208	1	10	1	3	3	0	2	736.378	0	2	0	1
3	209	1	8	2	1	1	0	1	590.694	0	2	0	1
3	210	1	8	1	4	2	1	2	904.37	0	0	3	1
3	211	1	10	2	2	1	1	2	679.613	0	0	2	1
3	212	1	6	1	2	1	1	2	487.557	0	0	1	1
3	213	0	8	3	3	4	1	1	119.812	0	0	3	0
3	214	1	5	1	4	3	1	1	511.952	0	0	2	1
3	215	1	9	2	2	4	1	1	599.996	0	0	3	1
3	216	0	4	3	2	2	0	2	288.301	0	0	0	0
3	217	1	8	1	4	4	0	1	678.711	0	0	0	1
3	218	0	10	3	1	4	1	1	247.946	0	0	3	0
3	219	1	6	1	4	1	1	2	639.898	0	0	1	1
3	220	1	5	1	1	4	1	2	536.634	0	1	3	1
3	221	0	2	3	3	1	1	1	135.381	0	0	3	0
3	222	1	4	1	1	2	1	2	503.814	0	1	3	1
3	223	1	2	1	1	1	0	2	550.977	0	1	0	1
3	224	1	4	2	4	3	1	2	800.426	0	0	1	1
3	225	1	4	1	2	2	0	2	918.969	0	0	0	1
3	226	1	4	1	4	1	1	1	568.309	0	0	1	1
3	227	1	9	1	2	4	1	1	591.153	0	0	3	1
3	228	1	6	1	4	4	0	2	536.397	0	0	0	1
3	229	1	6	1	3	4	1	1	768.234	0	2	3	1
3	230	0	8	3	1	4	1	2	231.905	0	0	3	0
3	231	1	2	1	2	1	1	1	446.569	0	0	1	1
3	232	1	7	1	4	3	1	1	680.558	0	0	2	1
3	233	1	4	1	4	2	1	1	487.638	0	0	3	1
3	234	1	4	1	3	1	1	2	584.044	0	2	1	1
3	235	0	6	3	2	3	1	2	207.995	0	0	3	0
3	236	0	9	3	1	1	0	2	255.6	0	0	0	0
3	237	0	2	3	1	1	0	1	288.392	0	0	0	0
3	238	1	7	2	4	2	1	1	536.412	0	0	3	1
3	239	1	10	1	1	4	1	1	623.899	0	1	3	1
3	240	0	2	3	1	2	1	2	671.142	1	0	3	0
3	241	0	3	3	1	4	1	1	199.325	0	0	3	0
3	242	0	5	3	3	2	1	2	104.078	0	0	3	0
3	243	0	9	3	4	1	1	1	192.221	0	0	3	0
3	244	0	5	3	4	3	1	1	448.039	0	0	3	0
3	245	1	3	2	2	3	1	2	544.242	0	0	1	1
3	246	1	6	2	1	1	0	2	550.918	0	2	0	1
3	247	0	6	3	2	2	0	2	839.653	1	0	0	0
3	248	1	5	1	1	1	0	2	730.596	0	1	0	1
3	249	1	1	1	2	3	1	2	526.638	0	0	2	1
3	250	0	7	3	3	1	1	2	88.7092	0	0	3	0
3	251	1	6	1	1	2	1	2	592.451	0	1	3	1
3	252	0	4	3	1	3	1	1	200.991	0	0	3	0
3	253	1	1	2	3	4	1	1	824.26	0	1	3	1
3	254	1	4	2	2	2	0	2	528.279	0	0	0	1
3	255	1	3	1	1	1	0	1	607.905	0	1	0	1
3	256	0	2	3	1	4	1	1	344.013	0	0	3	0
3	257	1	9	1	2	2	0	2	543.909	0	0	0	1
3	258	0	4	3	2	3	1	1	199.991	0	0	3	0
3	259	1	1	2	1	4	1	1	671.921	0	2	3	1
3	260	1	4	2	4	2	1	2	855.971	0	0	3	1
3	261	0	8	3	2	1	1	2	287.96	0	0	3	0
3	262	1	2	2	2	4	1	2	504.488	0	0	3	1
3	263	1	10	1	2	3	1	2	423.496	0	0	2	1
3	264	0	3	3	4	3	1	2	0.363788	0	0	3	0
3	265	1	4	1	2	1	1	1	782.526	0	0	1	1
3	266	0	2	3	2	2	0	2	296.023	0	0	0	0
3	267	1	8	2	4	4	0	2	495.58	0	0	0	1
3	268	1	1	2	4	4	0	1	704.273	0	0	0	1
3	269	1	10	2	2	2	0	2	456.116	0	0	0	1
3	270	1	2	2	2	1	1	2	399.101	0	0	2	1
3	271	1	3	2	4	1	1	1	744.08	0	0	2	1
3	272	0	7	3	1	3	1	2	240.147	0	0	3	0
3	273	1	2	1	4	3	1	2	848.09	0	0	2	1
3	274	1	6	1	2	3	1	1	752.109	0	0	2	1
3	275	1	8	1	2	1	1	2	632.462	0	0	1	1
3	276	1	10	1	3	4	1	2	678.872	0	2	3	1
3	277	1	8	1	3	3	0	2	535.902	0	2	0	1
3	278	1	8	2	2	4	1	1	559.077	0	0	3	1
3	279	0	4	3	4	2	1	2	255.7	0	0	3	0
3	280	1	3	1	2	2	0	2	504.665	0	0	0	1
3	281	1	6	1	3	3	0	1	703.909	0	2	0	1
3	282	0	2	3	4	1	1	2	368.612	0	0	3	0
3	283	1	9	2	2	2	0	2	511.372	0	0	0	1
3	284	1	7	2	3	3	0	2	599.266	0	1	0	1
3	285	1	9	1	2	3	1	1	599.895	0	0	2	1
3	286	0	8	3	4	1	1	2	319.695	0	0	3	0
3	287	1	5	2	3	1	1	1	703.599	0	1	2	1
3	288	0	3	3	3	2	1	2	128.565	0	0	3	0
3	289	0	7	3	1	4	1	2	375.919	0	0	3	0
3	290	0	10	3	3	2	1	1	296.392	0	0	3	0
3	291	0	8	3	1	2	1	1	350.957	0	0	3	0
3	292	1	9	1	4	4	0	2	800.346	0	0	0	1
3	293	0	7	3	3	4	1	1	270.952	0	0	3	0
3	294	0	6	3	4	4	0	2	232.265	0	0	0	0
3	295	1	8	2	3	4	1	1	895.859	0	1	3	1
3	296	0	5	3	3	3	0	2	0.36443	0	0	0	0
3	297	0	9	3	1	2	1	1	302.293	0	0	3	0
3	298	1	1	2	4	3	1	2	559.924	0	0	1	1
3	299	0	10	3	1	1	0	1	224.362	0	0	0	0
3	300	0	1	3	3	4	1	2	200.032	0	0	3	0
3	301	1	6	2	2	4	1	2	606.898	0	0	3	1
3	302	0	4	3	4	1	1	2	184.001	0	0	3	0
3	303	0	1	3	4	3	1	2	96.4273	0	0	3	0
3	304	1	8	1	2	3	1	2	431.811	0	0	2	1
3	305	1	7	1	3	2	1	1	744.818	0	2	3	1
3	306	0	8	3	2	4	1	1	504.122	0	0	3	0
3	307	0	6	3	1	1	0	1	286.848	0	0	0	0
3	308	1	9	1	2	1	1	2	519.653	0	0	1	1
3	309	0	6	3	3	1	1	1	129.129	0	0	3	0
3	310	1	10	2	1	3	1	1	911.392	0	2	1	1
3	311	0	9	3	2	1	1	2	607.961	0	0	3	0
3	312	1	6	1	1	3	1	1	575.172	0	1	2	1
3	313	0	8	3	3	1	1	2	239.406	0	0	3	0
3	314	1	5	2	3	3	0	1	840.551	0	1	0	1
3	315	1	9	1	4	2	1	2	496.467	0	0	3	1
3	316	1	4	1	1	1	0	2	567.822	0	1	0	1
3	317	0	10	3	1	2	1	1	128.282	0	0	3	0
3	318	1	3	2	3	1	1	2	800.345	0	1	2	1
3	319	0	1	3	1	1	0	2	119.876	0	0	0	0
3	320	1	8	2	3	2	1	2	639.286	0	1	3	1
3	321	1	9	2	1	2	1	2	511.794	0	2	3	1
3	322	1	10	1	3	2	1	1	751.97	0	2	3	1
3	323	1	4	1	1	4	1	1	647.41	0	1	3	1
3	324	1	9	1	1	1	0	1	551.709	0	1	0	1
3	325	1	6	2	1	3	1	1	504.551	0	2	1	1
3	326	1	5	2	2	1	1	2	616.08	0	0	2	1
3	327	1	9	1	3	3	0	2	552.193	0	2	0	1
3	328	1	10	2	2	4	1	2	664.057	0	0	3	1
3	329	0	1	3	1	3	1	2	471.951	0	0	3	0
3	330	0	7	3	4	2	1	1	55.6067	0	0	3	0
3	331	1	3	1	1	3	1	1	503.933	0	1	2	1
3	332	0	4	3	3	2	1	1	136.032	0	0	3	0
3	333	1	3	2	1	3	1	2	608.495	0	2	1	1
3	334	1	9	2	1	4	1	1	559.967	0	2	3	1
3	335	0	10	3	4	4	0	2	311.886	0	0	0	0
3	336	1	7	2	2	1	1	1	656.014	0	0	2	1
3	337	0	7	3	3	2	1	2	791.57	0	0	3	0
3	338	1	10	1	4	1	1	1	670.707	0	0	1	1
3	339	0	7	3	2	1	1	1	143.752	0	0	3	0
3	340	0	6	3	1	3	1	1	319.738	0	0	3	0
3	341	0	4	3	1	2	1	2	280.807	0	0	3	0
3	342	1	7	2	1	1	0	2	462.79	0	2	0	1
3	343	1	4	2	2	4	1	2	615.94	0	0	3	1
3	344	0	4	3	4	3	1	1	224.446	0	0	3	0
3	345	1	4	2	3	2	1	2	510.959	0	1	3	1
3	346	1	5	2	2	4	1	1	775.603	0	0	3	1
3	347	0	5	3	4	4	0	1	207.807	0	0	0	0
3	348	1	10	1	2	2	0	2	495.87	0	0	0	1
3	349	0	2	3	2	4	1	2	352.036	0	0	3	0
3	350	1	4	1	3	4	1	1	767.183	0	2	3	1
3	351	0	6	3	2	1	1	2	248.318	0	0	3	0
3	352	0	5	3	1	3	1	2	216.378	0	0	3	0
3	353	1	3	2	1	2	1	1	784.148	0	2	3	1
3	354	0	6	3	3	3	0	2	296.095	0	0	0	0
3	355	0	9	3	2	4	1	1	152.187	0	0	3	0
3	356	1	1	2	3	3	0	1	736.068	0	1	0	1
3	357	1	5	1	3	1	1	2	583.019	0	2	1	1
3	358	0	1	3	2	3	1	2	311.37	0	0	3	0
3	359	1	6	2	4	3	1	1	1031.59	0	0	1	1
3	360	1	6	2	1	4	1	1	711.807	0	2	3	1
3	361	0	8	3	1	1	0	2	0.434044	0	0	0	0
3	362	0	2	3	4	4	0	1	165.833	0	0	0	0
3	363	0	6	3	4	1	1	1	1064.6	0	0	3	0
3	364	1	5	2	1	4	1	2	535.944	0	2	3	1
3	365	1	9	2	4	1	1	1	760.732	0	0	2	1
3	366	1	7	2	3	2	1	1	632.55	0	1	3	1
3	367	1	4	2	1	1	0	2	527.937	0	2	0	1
3	368	1	4	1	4	3	1	1	607.672	0	0	2	1
3	369	1	3	1	4	3	1	1	648.55	0	0	2	1
3	370	1	10	2	3	2	1	2	1168.07	0	1	3	1
3	371	0	3	3	1	3	1	2	55.4588	0	0	3	0
3	372	1	2	2	2	2	0	1	1151.38	0	0	0	1
3	373	1	4	2	2	3	1	2	504.336	0	0	1	1
3	374	1	8	2	1	2	1	1	567.2	0	2	3	1
3	375	0	7	3	3	3	0	2	31.9483	0	0	0	0
3	376	0	7	3	2	4	1	2	78.382	0	0	3	0
3	377	1	1	1	1	4	1	2	440.637	0	1	3	1
3	378	1	4	2	3	4	1	2	863.977	0	1	3	1
3	379	1	10	1	1	3	1	2	535.931	0	1	2	1
3	380	0	3	3	4	1	1	2	105.396	0	0	3	0
3	381	1	7	1	1	3	1	2	431.86	0	1	2	1
3	382	0	3	3	1	2	1	1	263.212	0	0	3	0
3	383	1	2	1	3	1	1	1	839.204	0	2	1	1
3	384	0	4	3	2	1	1	1	0.354485	0	0	3	0
3	385	1	9	1	3	1	1	1	724.961	0	2	1	1
3	386	0	10	3	2	1	1	1	375.542	0	0	3	0
3	387	1	9	2	4	3	1	2	672.355	0	0	1	1
3	388	0	1	3	2	2	0	1	232.008	0	0	0	0
3	389	1	4	1	3	2	1	1	784.717	0	2	3	1
3	390	1	3	1	1	4	1	2	503.891	0	1	3	1
3	391	0	3	3	3	4	1	2	0.451046	0	0	3	0
3	392	0	10	3	2	3	1	2	0.384961	0	0	3	0
3	393	1	6	2	3	2	1	2	626.039	1	1	3	1
3	394	1	8	2	2	3	1	1	915.512	0	0	1	1
3	395	1	9	2	2	1	1	1	543.17	0	0	2	1
3	396	1	2	2	3	1	1	1	752.322	0	1	2	1
3	397	1	10	1	2	1	1	2	792.008	0	0	1	1
3	398	0	1	3	4	2	1	2	296.043	0	0	3	0
3	399	1	8	2	1	4	1	1	776.753	0	2	3	1
3	400	1	8	1	3	1	1	1	624.16	0	2	1	1
3	401	1	8	1	1	3	1	2	568.42	0	1	2	1
3	402	1	2	1	4	1	1	2	536.246	0	0	1	1
3	403	1	5	1	3	4	1	1	719.503	0	2	3	1
3	404	1	6	1	1	4	1	1	671.189	0	1	3	1
3	405	1	6	1	4	2	1	1	645.825	0	0	3	1
3	406	1	9	2	3	3	0	2	632.347	0	1	0	1
3	407	1	7	2	4	3	1	1	567.01	0	0	1	1
3	408	1	9	1	1	2	1	2	640.494	0	1	3	1
3	409	1	6	1	4	3	1	1	551.828	0	0	2	1
3	410	1	10	2	3	4	1	2	671.75	0	1	3	1
3	411	1	1	2	4	1	1	1	575.951	0	0	2	1
3	412	1	6	2	2	2	0	2	567.616	0	0	0	1
3	413	1	3	2	3	2	1	1	704.034	0	1	3	1
3	414	1	5	2	4	3	1	2	767.647	0	0	1	1
3	415	0	7	3	1	2	1	1	112.275	0	0	3	0
3	416	0	2	3	3	2	1	1	103.775	0	0	3	0
3	417	1	7	1	2	2	0	2	496.546	0	0	0	1
3	418	1	4	1	1	3	1	2	495.16	0	1	2	1
3	419	0	9	3	3	1	1	2	16.2832	0	0	3	0
3	420	1	2	1	3	4	1	1	1215.55	0	2	3	1
3	421	0	1	3	4	1	1	1	47.9411	0	0	3	0
3	422	1	10	2	4	2	1	2	568.089	0	0	3	1
3	423	1	2	2	1	2	1	2	503.203	0	2	3	1
3	424	1	2	2	1	1	0	1	568.383	0	2	0	1
3	425	1	2	2	1	4	1	2	552.211	0	2	3	1
3	426	0	1	3	2	4	1	2	224.217	0	0	3	0
3	427	1	5	2	1	2	1	1	528.249	0	2	3	1
3	428	1	7	2	4	1	1	2	663.722	0	0	2	1
3	429	1	9	2	1	3	1	2	512.108	0	2	1	1
3	430	0	8	3	3	3	0	2	712.055	0	0	0	0
3	431	1	8	1	1	2	1	2	551.709	0	1	3	1
3	432	1	5	2	3	2	1	2	600.855	1	1	3	1
3	433	0	7	3	4	1	1	1	179.025	0	0	3	0
3	434	1	10	2	4	1	1	1	607.879	0	0	2	1
3	435	1	6	1	1	1	0	2	640.13	0	1	0	1
3	436	0	3	3	2	4	1	1	560.241	0	0	3	0
3	437	0	8	3	3	2	1	2	303.968	0	0	3	0
3	438	1	3	1	2	1	1	1	504.207	0	0	1	1
3	439	1	3	1	1	2	1	2	487.784	0	1	3	1
3	440	1	5	2	2	2	0	1	528.212	0	0	0	1
3	441	1	7	1	4	1	1	1	759.636	1	0	1	1
3	442	1	7	1	3	3	0	1	704.324	1	2	0	1
3	443	1	2	1	2	3	1	2	583.937	1	0	2	1
3	444	1	2	1	2	4	1	1	720.07	0	0	3	1
3	445	1	3	2	3	4	1	1	504.608	1	1	3	1
3	446	1	8	1	4	1	1	1	528.372	0	0	1	1
3	447	0	4	3	4	4	0	1	111.67	0	0	0	0
3	448	1	9	1	4	3	1	1	544.191	0	0	2	1
3	449	1	10	1	4	2	1	1	488.382	1	0	3	1
3	450	0	4	3	3	3	0	1	272.122	1	0	0	0
3	451	1	1	2	1	2	1	2	616.189	1	2	3	1
3	452	0	6	3	1	4	1	2	175.853	0	0	3	0
3	453	1	8	2	2	1	1	1	519.935	1	0	2	1
3	454	0	3	3	4	4	0	2	31.1523	0	0	0	0
3	455	0	5	3	2	4	1	2	88.0942	1	0	3	0
3	456	0	2	3	4	3	1	2	64.8596	1	0	3	0
3	457	1	10	2	1	2	1	1	552.473	0	2	3	1
3	458	0	5	3	1	1	0	1	431.494	0	0	0	0
3	459	1	6	2	2	1	1	1	480.181	0	0	2	1
3	460	0	2	3	4	2	1	2	56.6605	0	0	3	0
3	461	0	1	3	3	2	1	1	144.139	0	0	3	0
3	462	1	1	2	3	2	1	1	288.201	1	1	3	1
3	463	1	9	1	3	2	1	1	620.642	0	2	3	1
3	464	0	8	3	1	3	1	1	47.741	0	0	3	0
3	465	1	2	2	4	4	0	2	711.355	0	0	0	1
3	466	0	9	3	4	3	1	2	200.165	0	0	3	0
3	467	0	7	3	1	1	0	1	200.916	1	0	0	0
3	468	1	7	2	2	4	1	2	495.169	1	0	3	1
3	469	0	10	3	3	4	1	2	202.257	0	0	3	0
3	470	1	1	1	4	1	1	1	712.682	0	0	1	1
3	471	1	5	1	1	3	1	2	544.564	0	1	2	1
3	472	0	5	3	2	3	1	1	240.526	0	0	3	0
3	473	0	6	3	3	4	1	1	64.7633	0	0	3	0
3	474	0	1	3	2	1	1	1	151.668	0	0	3	0
3	475	1	7	2	3	1	1	2	608.154	0	1	2	1
3	476	1	1	2	1	3	1	2	559.972	0	2	1	1
3	477	1	6	2	3	4	1	2	710.784	0	1	3	1
3	478	1	8	1	1	1	0	2	551.68	0	1	0	1
3	479	0	5	3	1	4	1	1	368.131	0	0	3	0
3	480	1	7	1	3	4	1	2	576.67	0	2	3	1
4	1	1	4	2	4	4	0	1	860.61	0	0	0	1
4	2	0	3	3	4	2	1	2	588.397	0	0	3	0
4	3	0	10	3	3	1	1	2	651.171	0	0	3	0
4	4	1	8	1	1	4	1	2	711.003	0	1	3	1
4	5	1	5	1	1	2	1	2	599.943	0	1	3	1
4	6	0	1	3	3	3	0	1	282.882	0	0	0	0
4	7	1	8	1	3	4	1	1	675.73	0	2	3	1
4	8	1	7	2	1	2	1	2	632.031	0	2	3	1
4	9	0	1	3	1	2	1	2	291.51	0	0	3	0
4	10	1	2	1	2	2	0	2	636.36	0	0	0	1
4	11	0	10	3	2	2	0	2	251.831	0	0	0	0
4	12	0	5	3	3	4	1	2	392.229	0	0	3	0
4	13	1	1	1	3	1	1	1	607.147	0	2	1	1
4	14	1	1	2	2	2	0	2	578.061	0	0	0	1
4	15	1	2	1	4	2	1	1	692.525	0	0	3	1
4	16	0	9	3	4	2	1	2	485.129	0	0	3	0
4	17	1	5	2	2	3	1	2	717.725	0	0	1	1
4	18	1	6	2	4	2	1	2	610.778	0	0	3	1
4	19	0	5	3	3	1	1	2	482.09	0	0	3	0
4	20	1	1	2	4	2	1	1	1002.76	0	0	3	1
4	21	1	10	1	1	2	1	1	637.315	0	1	3	1
4	22	1	3	2	4	3	1	1	628.937	0	0	1	1
4	23	1	3	2	1	4	1	1	528.104	0	2	3	1
4	24	0	6	3	4	3	1	2	221.596	0	0	3	0
4	25	1	5	2	4	1	1	2	709.166	0	0	2	1
4	26	1	4	2	3	1	1	2	1046.14	0	1	2	1
4	27	1	7	2	2	3	1	2	621.34	0	0	1	1
4	28	1	10	2	1	1	0	2	668.462	0	2	0	1
4	29	1	7	1	4	2	1	2	612.468	0	0	3	1
4	30	1	3	2	3	3	0	1	667.503	0	1	0	1
4	31	0	2	3	2	3	1	2	267.686	0	0	3	0
4	32	1	5	1	2	4	1	1	644.225	0	0	3	1
4	33	1	1	1	3	2	1	2	723.761	0	2	3	1
4	34	0	9	3	2	3	1	2	144.944	0	0	3	0
4	35	1	7	1	2	4	1	2	447.139	0	0	3	1
4	36	0	2	3	2	1	1	2	339.325	0	0	3	0
4	37	1	6	1	3	2	1	1	709.008	0	2	3	1
4	38	1	1	2	2	1	1	1	701.945	0	0	2	1
4	39	1	9	2	4	4	0	2	562.689	0	0	0	1
4	40	1	5	1	3	3	0	1	644.755	0	2	0	1
4	41	1	6	2	3	1	1	2	604.303	0	1	2	1
4	42	0	6	3	1	2	1	2	287.261	0	0	3	0
4	43	1	7	2	4	4	0	2	544.167	0	0	0	1
4	44	1	4	2	3	3	0	2	581.999	0	1	0	1
4	45	0	1	3	1	4	1	2	208.484	0	0	3	0
4	46	1	5	2	1	3	1	1	571.833	0	2	1	1
4	47	1	1	2	1	1	0	1	554.136	0	2	0	1
4	48	1	8	1	4	3	1	2	548.085	0	0	2	1
4	49	1	1	1	4	3	1	1	601.988	0	0	2	1
4	50	1	10	2	3	3	0	2	724.738	0	1	0	1
4	51	1	8	2	1	3	1	1	818.101	0	2	1	1
4	52	1	10	1	4	4	0	1	673.007	0	0	0	1
4	53	1	6	1	2	4	1	1	661.281	0	0	3	1
4	54	1	3	1	2	3	1	1	557.291	0	0	2	1
4	55	1	3	1	4	4	0	2	663.365	0	0	0	1
4	56	1	8	2	4	2	1	1	687.403	0	0	3	1
4	57	0	10	3	4	3	1	1	487.887	0	0	3	0
4	58	1	4	2	1	4	1	1	648.618	0	2	3	1
4	59	1	8	2	3	3	0	1	596.293	0	1	0	1
4	60	0	1	3	4	4	0	2	315.154	0	0	0	0
4	61	1	7	1	1	2	1	1	644.579	0	1	3	1
4	62	1	5	1	2	1	1	1	556.146	0	0	1	1
4	63	1	8	1	3	2	1	2	1206.09	0	2	3	1
4	64	1	3	2	1	1	0	2	768.39	0	2	0	1
4	65	0	1	3	3	1	1	2	310.468	0	0	3	0
4	66	1	5	1	4	1	1	1	943.681	0	0	1	1
4	67	1	7	2	1	3	1	2	693.211	0	2	1	1
4	68	1	2	1	3	3	0	1	1077.71	0	2	0	1
4	69	1	5	1	4	4	0	1	905.477	0	0	0	1
4	70	1	7	2	2	2	0	2	585.916	0	0	0	1
4	71	1	9	1	4	1	1	2	620.734	0	0	1	1
4	72	0	3	3	3	1	1	1	219.932	0	0	3	0
4	73	0	4	3	3	4	1	1	339.344	0	0	3	0
4	74	0	9	3	3	2	1	1	333.261	0	0	3	0
4	75	0	7	3	2	3	1	1	311.117	0	0	3	0
4	76	1	3	1	2	4	1	2	592.475	0	0	3	1
4	77	1	8	2	4	3	1	2	575.173	0	0	1	1
4	78	0	3	3	1	1	0	1	285.406	0	0	0	0
4	79	1	3	2	2	4	1	1	686.388	0	0	3	1
4	80	1	1	1	1	3	1	1	654.862	0	1	2	1
4	81	1	4	2	4	1	1	2	834.693	0	0	2	1
4	82	1	5	1	2	3	1	2	602.023	0	0	2	1
4	83	0	3	3	2	2	0	1	301.02	0	0	0	0
4	84	1	3	2	4	4	0	1	833.978	0	0	0	1
4	85	1	3	1	3	2	1	2	925.286	0	2	3	1
4	86	1	10	1	4	3	1	2	818.186	0	0	2	1
4	87	1	9	2	3	4	1	2	753.14	0	1	3	1
4	88	0	4	3	3	1	1	2	195.043	0	0	3	0
4	89	1	5	2	4	2	1	2	498.13	0	0	3	1
4	90	1	6	2	4	4	0	1	623.046	0	0	0	1
4	91	0	5	3	2	2	0	2	418.347	0	0	0	0
4	92	1	3	2	2	1	1	1	649.805	0	0	2	1
4	93	0	10	3	3	3	0	1	189.653	0	0	0	0
4	94	1	2	2	4	1	1	2	564.749	0	0	2	1
4	95	1	9	2	4	2	1	2	659.002	0	0	3	1
4	96	1	1	1	3	4	1	1	771.02	0	2	3	1
4	97	1	4	1	2	3	1	2	585.146	0	0	2	1
4	98	1	8	2	2	2	0	2	555.7	0	0	0	1
4	99	1	7	2	1	4	1	2	637.672	0	2	3	1
4	100	1	2	2	3	2	1	2	693.159	0	1	3	1
4	101	1	10	2	3	1	1	1	657.964	0	1	2	1
4	102	1	6	2	2	3	1	1	546.115	0	0	1	1
4	103	1	3	1	4	2	1	2	559.862	0	0	3	1
4	104	0	6	3	3	2	1	1	281.898	0	0	3	0
4	105	1	10	1	3	1	1	1	586.8	0	2	1	1
4	106	0	9	3	4	4	0	1	213.357	0	0	0	0
4	107	0	5	3	1	2	1	1	532.845	0	0	3	0
4	108	1	5	1	3	2	1	2	590.516	0	2	3	1
4	109	0	3	3	3	3	0	1	173.123	0	0	0	0
4	110	1	1	2	3	1	1	1	555.894	0	1	2	1
4	111	1	8	2	4	1	1	2	605.908	0	0	2	1
4	112	1	2	1	3	2	1	2	832.87	0	2	3	1
4	113	1	4	2	1	3	1	2	644.031	0	2	1	1
4	114	0	4	3	2	4	1	2	235.675	0	0	3	0
4	115	0	9	3	3	3	0	1	267.76	0	0	0	0
4	116	1	1	1	2	4	1	2	596.139	0	0	3	1
4	117	1	9	2	2	3	1	1	474.835	0	0	1	1
4	118	1	3	2	4	2	1	1	639.378	0	0	3	1
4	119	1	3	1	4	1	1	2	566.967	0	0	1	1
4	120	0	5	3	2	1	1	1	525.196	1	0	3	0
4	121	1	8	1	2	4	1	1	674.544	0	0	3	1
4	122	0	2	3	1	3	1	2	286.833	0	0	3	0
4	123	0	2	3	3	4	1	1	191.73	0	0	3	0
4	124	0	10	3	1	3	1	2	238.761	0	0	3	0
4	125	0	6	3	4	2	1	1	174.93	0	0	3	0
4	126	0	3	3	2	3	1	1	397.662	0	0	3	0
4	127	1	10	2	4	4	0	2	668.498	0	0	0	1
4	128	1	10	1	1	1	0	1	612.653	0	1	0	1
4	129	1	2	2	4	3	1	2	731.619	0	0	1	1
4	130	1	1	1	1	1	0	2	613.091	0	1	0	1
4	131	0	7	3	4	4	0	2	172.36	0	0	0	0
4	132	0	9	3	1	3	1	2	162.944	0	0	3	0
4	133	1	2	1	1	4	1	1	741.435	0	1	3	1
4	134	1	1	1	4	4	0	1	603.071	0	0	0	1
4	135	1	7	1	1	4	1	2	565.967	0	1	3	1
4	136	1	7	1	2	1	1	1	452.123	0	0	1	1
4	137	1	6	1	3	1	1	1	856.223	0	2	1	1
4	138	1	1	1	2	1	1	1	523.733	0	0	1	1
4	139	0	7	3	2	2	0	1	161.365	0	0	0	0
4	140	1	10	2	1	4	1	2	643.723	0	2	3	1
4	141	0	9	3	2	2	0	1	187.344	0	0	0	0
4	142	1	2	1	1	2	1	1	658.513	0	1	3	1
4	143	1	4	2	1	2	1	2	538.54	0	2	3	1
4	144	1	3	1	3	1	1	2	772.125	0	2	1	1
4	145	1	6	2	4	1	1	2	642.167	0	0	2	1
4	146	1	7	1	3	1	1	2	761.74	0	2	1	1
4	147	0	3	3	2	1	1	2	307.5	0	0	3	0
4	148	0	8	3	4	3	1	2	277.057	0	0	3	0
4	149	0	8	3	4	2	1	1	281.661	0	0	3	0
4	150	0	8	3	2	3	1	2	810.599	1	0	3	0
4	151	1	4	1	4	4	0	1	651.638	0	0	0	1
4	152	1	1	2	2	4	1	2	543.453	0	0	3	1
4	153	0	7	3	4	3	1	1	173.303	0	0	3	0
4	154	0	10	3	4	2	1	2	267.915	0	0	3	0
4	155	1	2	2	2	3	1	1	484.425	0	0	1	1
4	156	1	2	1	1	3	1	1	637.064	0	1	2	1
4	157	1	10	1	2	4	1	2	612.702	0	0	3	1
4	158	1	5	2	4	4	0	1	595.807	0	0	0	1
4	159	1	9	2	3	2	1	2	706.591	0	1	3	1
4	160	1	9	1	1	4	1	2	715.478	0	1	3	1
4	161	1	2	2	4	2	1	1	540.445	0	0	3	1
4	162	1	3	1	3	3	0	1	642.227	0	2	0	1
4	163	1	1	2	2	3	1	1	593.877	0	0	1	1
4	164	1	7	1	2	3	1	1	480.527	0	0	2	1
4	165	0	8	3	2	2	0	1	181.023	0	0	0	0
4	166	1	6	1	2	2	0	1	751.92	0	0	0	1
4	167	1	1	1	3	3	0	2	613.493	0	2	0	1
4	168	0	10	3	4	1	1	1	212.735	0	0	3	0
4	169	0	5	3	4	2	1	1	236.316	0	0	3	0
4	170	1	4	1	2	4	1	1	700.397	0	0	3	1
4	171	1	2	2	3	3	0	2	641.095	0	1	0	1
4	172	1	7	1	4	4	0	1	728.687	0	0	0	1
4	173	0	6	3	2	4	1	2	218.142	0	0	3	0
4	174	1	8	2	3	1	1	2	569.448	0	1	2	1
4	175	1	2	2	1	3	1	2	671.882	0	2	1	1
4	176	1	4	2	2	1	1	1	460.208	0	0	2	1
4	177	1	2	1	4	4	0	1	628.49	0	0	0	1
4	178	1	9	2	3	1	1	2	559.783	0	1	2	1
4	179	1	4	1	3	3	0	1	665.813	0	2	0	1
4	180	1	3	2	2	2	0	2	801.771	0	0	0	1
4	181	1	1	1	1	2	1	1	764.607	0	1	3	1
4	182	0	8	3	4	4	0	1	170.681	0	0	0	0
4	183	0	5	3	4	1	1	2	369.265	0	0	3	0
4	184	1	6	2	1	2	1	1	575.82	0	2	3	1
4	185	0	9	3	1	4	1	2	250.405	0	0	3	0
4	186	1	8	1	2	2	0	1	542.55	0	0	0	1
4	187	1	7	2	3	4	1	2	628.398	0	1	3	1
4	188	1	2	2	3	4	1	1	575.764	0	1	3	1
4	189	1	6	2	3	3	0	2	602.232	0	1	0	1
4	190	1	10	2	4	3	1	2	557.198	0	0	1	1
4	191	1	7	1	1	1	0	2	503.191	0	1	0	1
4	192	1	9	1	1	3	1	1	604.074	0	1	2	1
4	193	0	10	3	2	4	1	2	0.282918	0	0	3	0
4	194	0	9	3	3	4	1	2	322.784	0	0	3	0
4	195	0	2	3	3	3	0	2	304.318	0	0	0	0
4	196	1	1	1	4	2	1	2	693.411	0	0	3	1
4	197	1	5	1	4	2	1	2	650.234	0	0	3	1
4	198	1	1	1	2	2	0	1	693.947	0	0	0	1
4	199	1	5	2	3	4	1	1	778.63	0	1	3	1
4	200	1	10	2	2	3	1	1	524.997	0	0	1	1
4	201	1	3	1	3	4	1	1	650.288	0	2	3	1
4	202	0	4	3	1	4	1	1	318.235	0	0	3	0
4	203	1	5	1	2	2	0	2	1707.52	0	0	0	1
4	204	1	9	2	1	1	0	2	635.57	0	2	0	1
4	205	1	9	1	3	4	1	1	563.166	0	2	3	1
4	206	1	5	2	1	1	0	2	549.198	0	2	0	1
4	207	0	4	3	1	1	0	1	195.181	0	0	0	0
4	208	1	10	1	3	3	0	2	762.189	0	2	0	1
4	209	1	8	2	1	1	0	1	635.982	0	2	0	1
4	210	1	8	1	4	2	1	2	627.531	0	0	3	1
4	211	1	10	2	2	1	1	2	519.065	0	0	2	1
4	212	1	6	1	2	1	1	2	444.24	0	0	1	1
4	213	0	8	3	3	4	1	1	412.255	0	0	3	0
4	214	1	5	1	4	3	1	1	659.653	0	0	2	1
4	215	1	9	2	2	4	1	1	459.601	0	0	3	1
4	216	0	4	3	2	2	0	2	187.804	0	0	0	0
4	217	1	8	1	4	4	0	1	650.94	0	0	0	1
4	218	0	10	3	1	4	1	1	1030.78	0	0	3	0
4	219	1	6	1	4	1	1	2	673.745	0	0	1	1
4	220	1	5	1	1	4	1	2	646.068	0	1	3	1
4	221	0	2	3	3	1	1	1	93.5627	0	0	3	0
4	222	1	4	1	1	2	1	2	690.952	0	1	3	1
4	223	1	2	1	1	1	0	2	667.457	0	1	0	1
4	224	1	4	2	4	3	1	2	779.485	0	0	1	1
4	225	1	4	1	2	2	0	2	645.83	0	0	0	1
4	226	1	4	1	4	1	1	1	685.365	0	0	1	1
4	227	1	9	1	2	4	1	1	421.914	0	0	3	1
4	228	1	6	1	4	4	0	2	533.205	0	0	0	1
4	229	1	6	1	3	4	1	1	726.81	0	2	3	1
4	230	0	8	3	1	4	1	2	256.214	0	0	3	0
4	231	1	2	1	2	1	1	1	708.438	0	0	1	1
4	232	1	7	1	4	3	1	1	613.478	0	0	2	1
4	233	1	4	1	4	2	1	1	708.545	0	0	3	1
4	234	1	4	1	3	1	1	2	669.615	0	2	1	1
4	235	0	6	3	2	3	1	2	0.287582	0	0	3	0
4	236	0	9	3	1	1	0	2	281.129	0	0	0	0
4	237	0	2	3	1	1	0	1	194.085	0	0	0	0
4	238	1	7	2	4	2	1	1	529.165	0	0	3	1
4	239	1	10	1	1	4	1	1	458.834	0	1	3	1
4	240	0	2	3	1	2	1	2	243.123	0	0	3	0
4	241	0	3	3	1	4	1	1	316.656	0	0	3	0
4	242	0	5	3	3	2	1	2	442.17	0	0	3	0
4	243	0	9	3	4	1	1	1	234.075	0	0	3	0
4	244	0	5	3	4	3	1	1	402.074	0	0	3	0
4	245	1	3	2	2	3	1	2	717.202	0	0	1	1
4	246	1	6	2	1	1	0	2	666.285	0	2	0	1
4	247	0	6	3	2	2	0	2	554.524	0	0	0	0
4	248	1	5	1	1	1	0	2	796.299	0	1	0	1
4	249	1	1	1	2	3	1	2	634.977	0	0	2	1
4	250	0	7	3	3	1	1	2	298.6	0	0	3	0
4	251	1	6	1	1	2	1	2	575.67	0	1	3	1
4	252	0	4	3	1	3	1	1	194.276	0	0	3	0
4	253	1	1	2	3	4	1	1	841.308	0	1	3	1
4	254	1	4	2	2	2	0	2	808.758	0	0	0	1
4	255	1	3	1	1	1	0	1	627.317	0	1	0	1
4	256	0	2	3	1	4	1	1	262.877	0	0	3	0
4	257	1	9	1	2	2	0	2	479.309	0	0	0	1
4	258	0	4	3	2	3	1	1	323.793	0	0	3	0
4	259	1	1	2	1	4	1	1	561.351	0	2	3	1
4	260	1	4	2	4	2	1	2	691.434	0	0	3	1
4	261	0	8	3	2	1	1	2	107.958	0	0	3	0
4	262	1	2	2	2	4	1	2	469.433	0	0	3	1
4	263	1	10	1	2	3	1	2	482.015	0	0	2	1
4	264	0	3	3	4	3	1	2	274.759	0	0	3	0
4	265	1	4	1	2	1	1	1	543.363	0	0	1	1
4	266	0	2	3	2	2	0	2	397.089	0	0	0	0
4	267	1	8	2	4	4	0	2	668.188	0	0	0	1
4	268	1	1	2	4	4	0	1	564.213	0	0	0	1
4	269	1	10	2	2	2	0	2	938.414	0	0	0	1
4	270	1	2	2	2	1	1	2	515.638	0	0	2	1
4	271	1	3	2	4	1	1	1	716.747	0	0	2	1
4	272	0	7	3	1	3	1	2	261.786	0	0	3	0
4	273	1	2	1	4	3	1	2	758.161	0	0	2	1
4	274	1	6	1	2	3	1	1	448.019	0	0	2	1
4	275	1	8	1	2	1	1	2	515.908	0	0	1	1
4	276	1	10	1	3	4	1	2	989.178	0	2	3	1
4	277	1	8	1	3	3	0	2	579.44	0	2	0	1
4	278	1	8	2	2	4	1	1	749.964	0	0	3	1
4	279	0	4	3	4	2	1	2	251.554	0	0	3	0
4	280	1	3	1	2	2	0	2	583.831	0	0	0	1
4	281	1	6	1	3	3	0	1	578.289	0	2	0	1
4	282	0	2	3	4	1	1	2	4.84972	0	0	3	0
4	283	1	9	2	2	2	0	2	544.407	0	0	0	1
4	284	1	7	2	3	3	0	2	614.206	0	1	0	1
4	285	1	9	1	2	3	1	1	413.396	0	0	2	1
4	286	0	8	3	4	1	1	2	132.762	0	0	3	0
4	287	1	5	2	3	1	1	1	566.782	0	1	2	1
4	288	0	3	3	3	2	1	2	157.009	0	0	3	0
4	289	0	7	3	1	4	1	2	103.564	0	0	3	0
4	290	0	10	3	3	2	1	1	76.9318	0	0	3	0
4	291	0	8	3	1	2	1	1	113.873	0	0	3	0
4	292	1	9	1	4	4	0	2	763.38	0	0	0	1
4	293	0	7	3	3	4	1	1	0.285095	0	0	3	0
4	294	0	6	3	4	4	0	2	56.8567	0	0	0	0
4	295	1	8	2	3	4	1	1	629.173	0	1	3	1
4	296	0	5	3	3	3	0	2	512.726	0	0	0	0
4	297	0	9	3	1	2	1	1	145.779	0	0	3	0
4	298	1	1	2	4	3	1	2	584.039	0	0	1	1
4	299	0	10	3	1	1	0	1	2.70856	0	0	0	0
4	300	0	1	3	3	4	1	2	30.1346	0	0	3	0
4	301	1	6	2	2	4	1	2	698.213	0	0	3	1
4	302	0	4	3	4	1	1	2	174.905	0	0	3	0
4	303	0	1	3	4	3	1	2	165.624	0	0	3	0
4	304	1	8	1	2	3	1	2	476.157	0	0	2	1
4	305	1	7	1	3	2	1	1	584.764	0	2	3	1
4	306	0	8	3	2	4	1	1	355.278	0	0	3	0
4	307	0	6	3	1	1	0	1	21.8932	0	0	0	0
4	308	1	9	1	2	1	1	2	601.616	0	0	1	1
4	309	0	6	3	3	1	1	1	0.281986	0	0	3	0
4	310	1	10	2	1	3	1	1	896.121	0	2	1	1
4	311	0	9	3	2	1	1	2	172.631	0	0	3	0
4	312	1	6	1	1	3	1	1	995.24	0	1	2	1
4	313	0	8	3	3	1	1	2	193.562	0	0	3	0
4	314	1	5	2	3	3	0	1	624.657	0	1	0	1
4	315	1	9	1	4	2	1	2	684.087	0	0	3	1
4	316	1	4	1	1	1	0	2	540.56	0	1	0	1
4	317	0	10	3	1	2	1	1	162.388	0	0	3	0
4	318	1	3	2	3	1	1	2	724.877	0	1	2	1
4	319	0	1	3	1	1	0	2	154.137	0	0	0	0
4	320	1	8	2	3	2	1	2	540.539	0	1	3	1
4	321	1	9	2	1	2	1	2	490.338	0	2	3	1
4	322	1	10	1	3	2	1	1	507.031	0	2	3	1
4	323	1	4	1	1	4	1	1	492.152	0	1	3	1
4	324	1	9	1	1	1	0	1	396.799	0	1	0	1
4	325	1	6	2	1	3	1	1	443.826	0	2	1	1
4	326	1	5	2	2	1	1	2	651.541	0	0	2	1
4	327	1	9	1	3	3	0	2	463.472	0	2	0	1
4	328	1	10	2	2	4	1	2	455.744	0	0	3	1
4	329	0	1	3	1	3	1	2	227.832	0	0	3	0
4	330	0	7	3	4	2	1	1	23.7089	0	0	3	0
4	331	1	3	1	1	3	1	1	723.52	0	1	2	1
4	332	0	4	3	3	2	1	1	88.7612	0	0	3	0
4	333	1	3	2	1	3	1	2	697.985	0	2	1	1
4	334	1	9	2	1	4	1	1	502.598	0	2	3	1
4	335	0	10	3	4	4	0	2	179.697	0	0	0	0
4	336	1	7	2	2	1	1	1	590.502	0	0	2	1
4	337	0	7	3	3	2	1	2	0.283229	0	0	3	0
4	338	1	10	1	4	1	1	1	560.674	0	0	1	1
4	339	0	7	3	2	1	1	1	634.933	1	0	3	0
4	340	0	6	3	1	3	1	1	0.282919	0	0	3	0
4	341	0	4	3	1	2	1	2	192.029	0	0	3	0
4	342	1	7	2	1	1	0	2	519.196	0	2	0	1
4	343	1	4	2	2	4	1	2	604.55	0	0	3	1
4	344	0	4	3	4	3	1	1	15.6479	0	0	3	0
4	345	1	4	2	3	2	1	2	1103.26	0	1	3	1
4	346	1	5	2	2	4	1	1	475.57	0	0	3	1
4	347	0	5	3	4	4	0	1	16.0272	0	0	0	0
4	348	1	10	1	2	2	0	2	487.843	0	0	0	1
4	349	0	2	3	2	4	1	2	40.6439	0	0	3	0
4	350	1	4	1	3	4	1	1	696.838	0	2	3	1
4	351	0	6	3	2	1	1	2	0.290691	0	0	3	0
4	352	0	5	3	1	3	1	2	81.2794	0	0	3	0
4	353	1	3	2	1	2	1	1	634.302	0	2	3	1
4	354	0	6	3	3	3	0	2	0.280742	0	0	0	0
4	355	0	9	3	2	4	1	1	41.2834	0	0	3	0
4	356	1	1	2	3	3	0	1	569.513	0	1	0	1
4	357	1	5	1	3	1	1	2	583.823	0	2	1	1
4	358	0	1	3	2	3	1	2	0.286338	0	0	3	0
4	359	1	6	2	4	3	1	1	509.854	0	0	1	1
4	360	1	6	2	1	4	1	1	766.961	0	2	3	1
4	361	0	8	3	1	1	0	2	274.899	0	0	0	0
4	362	0	2	3	4	4	0	1	199.671	0	0	0	0
4	363	0	6	3	4	1	1	1	194.94	0	0	3	0
4	364	1	5	2	1	4	1	2	986.07	0	2	3	1
4	365	1	9	2	4	1	1	1	1076.11	0	0	2	1
4	366	1	7	2	3	2	1	1	687.952	0	1	3	1
4	367	1	4	2	1	1	0	2	616.456	0	2	0	1
4	368	1	4	1	4	3	1	1	751.725	0	0	2	1
4	369	1	3	1	4	3	1	1	541.199	0	0	2	1
4	370	1	10	2	3	2	1	2	803.092	0	1	3	1
4	371	0	3	3	1	3	1	2	309.825	0	0	3	0
4	372	1	2	2	2	2	0	1	559.128	0	0	0	1
4	373	1	4	2	2	3	1	2	689.103	0	0	1	1
4	374	1	8	2	1	2	1	1	625.576	0	2	3	1
4	375	0	7	3	3	3	0	2	69.0819	0	0	0	0
4	376	0	7	3	2	4	1	2	165.713	0	0	3	0
4	377	1	1	1	1	4	1	2	580.425	0	1	3	1
4	378	1	4	2	3	4	1	2	622.951	0	1	3	1
4	379	1	10	1	1	3	1	2	522.288	0	1	2	1
4	380	0	3	3	4	1	1	2	0.281986	0	0	3	0
4	381	1	7	1	1	3	1	2	451.235	0	1	2	1
4	382	0	3	3	1	2	1	1	103.33	0	0	3	0
4	383	1	2	1	3	1	1	1	644.698	0	2	1	1
4	384	0	4	3	2	1	1	1	20.3422	0	0	3	0
4	385	1	9	1	3	1	1	1	476.152	0	2	1	1
4	386	0	10	3	2	1	1	1	0.293178	0	0	3	0
4	387	1	9	2	4	3	1	2	476.145	0	0	1	1
4	388	0	1	3	2	2	0	1	16.9229	0	0	0	0
4	389	1	4	1	3	2	1	1	512.512	0	2	3	1
4	390	1	3	1	1	4	1	2	481.562	0	1	3	1
4	391	0	3	3	3	4	1	2	74.3003	0	0	3	0
4	392	0	10	3	2	3	1	2	71.2706	0	0	3	0
4	393	1	6	2	3	2	1	2	564.134	0	1	3	1
4	394	1	8	2	2	3	1	1	442.431	0	0	1	1
4	395	1	9	2	2	1	1	1	450.244	0	0	2	1
4	396	1	2	2	3	1	1	1	542.303	0	1	2	1
4	397	1	10	1	2	1	1	2	532.082	0	0	1	1
4	398	0	1	3	4	2	1	2	613.647	0	0	3	0
4	399	1	8	2	1	4	1	1	508.83	0	2	3	1
4	400	1	8	1	3	1	1	1	614.01	0	2	1	1
4	401	1	8	1	1	3	1	2	509.191	0	1	2	1
4	402	1	2	1	4	1	1	2	518.317	0	0	1	1
4	403	1	5	1	3	4	1	1	531.521	0	2	3	1
4	404	1	6	1	1	4	1	1	525.312	0	1	3	1
4	405	1	6	1	4	2	1	1	498.616	0	0	3	1
4	406	1	9	2	3	3	0	2	527.553	0	1	0	1
4	407	1	7	2	4	3	1	1	580.943	0	0	1	1
4	408	1	9	1	1	2	1	2	695.421	0	1	3	1
4	409	1	6	1	4	3	1	1	564.135	0	0	2	1
4	410	1	10	2	3	4	1	2	626.521	0	1	3	1
4	411	1	1	2	4	1	1	1	821.768	0	0	2	1
4	412	1	6	2	2	2	0	2	724.644	0	0	0	1
4	413	1	3	2	3	2	1	1	706.006	0	1	3	1
4	414	1	5	2	4	3	1	2	1010.81	0	0	1	1
4	415	0	7	3	1	2	1	1	133.406	0	0	3	0
4	416	0	2	3	3	2	1	1	207.355	0	0	3	0
4	417	1	7	1	2	2	0	2	602.683	0	0	0	1
4	418	1	4	1	1	3	1	2	701.625	0	1	2	1
4	419	0	9	3	3	1	1	2	18.6366	0	0	3	0
4	420	1	2	1	3	4	1	1	626.173	0	2	3	1
4	421	0	1	3	4	1	1	1	781.513	0	0	3	0
4	422	1	10	2	4	2	1	2	719.812	0	0	3	1
4	423	1	2	2	1	2	1	2	580.856	0	2	3	1
4	424	1	2	2	1	1	0	1	607.472	0	2	0	1
4	425	1	2	2	1	4	1	2	522.365	0	2	3	1
4	426	0	1	3	2	4	1	2	647.733	1	0	3	0
4	427	1	5	2	1	2	1	1	525.6	0	2	3	1
4	428	1	7	2	4	1	1	2	1067.04	0	0	2	1
4	429	1	9	2	1	3	1	2	498.427	0	2	1	1
4	430	0	8	3	3	3	0	2	647.507	0	0	0	0
4	431	1	8	1	1	2	1	2	515.379	0	1	3	1
4	432	1	5	2	3	2	1	2	548.469	0	1	3	1
4	433	0	7	3	4	1	1	1	26.6348	0	0	3	0
4	434	1	10	2	4	1	1	1	582.378	0	0	2	1
4	435	1	6	1	1	1	0	2	544.812	0	1	0	1
4	436	0	3	3	2	4	1	1	0.286027	0	0	3	0
4	437	0	8	3	3	2	1	2	0.281675	0	0	3	0
4	438	1	3	1	2	1	1	1	437.732	0	0	1	1
4	439	1	3	1	1	2	1	2	453.623	0	1	3	1
4	440	1	5	2	2	2	0	1	489.683	0	0	0	1
4	441	1	7	1	4	1	1	1	546.405	1	0	1	1
4	442	1	7	1	3	3	0	1	536.28	1	2	0	1
4	443	1	2	1	2	3	1	2	545.849	0	0	2	1
4	444	1	2	1	2	4	1	1	527.629	0	0	3	1
4	445	1	3	2	3	4	1	1	556.979	0	1	3	1
4	446	1	8	1	4	1	1	1	567.031	1	0	1	1
4	447	0	4	3	4	4	0	1	269.311	0	0	0	0
4	448	1	9	1	4	3	1	1	506.017	0	0	2	1
4	449	1	10	1	4	2	1	1	459.141	0	0	3	1
4	450	0	4	3	3	3	0	1	147.479	0	0	0	0
4	451	1	1	2	1	2	1	2	505.723	1	2	3	1
4	452	0	6	3	1	4	1	2	0.304681	0	0	3	0
4	453	1	8	2	2	1	1	1	468.285	0	0	2	1
4	454	0	3	3	4	4	0	2	156.557	0	0	0	0
4	455	0	5	3	2	4	1	2	519.087	1	0	3	0
4	456	0	2	3	4	3	1	2	148.401	0	0	3	0
4	457	1	10	2	1	2	1	1	434.632	0	2	3	1
4	458	0	5	3	1	1	0	1	50.3405	1	0	0	0
4	459	1	6	2	2	1	1	1	662.974	0	0	2	1
4	460	0	2	3	4	2	1	2	54.9711	0	0	3	0
4	461	0	1	3	3	2	1	1	147.499	0	0	3	0
4	462	1	1	2	3	2	1	1	593.683	0	1	3	1
4	463	1	9	1	3	2	1	1	544.427	0	2	3	1
4	464	0	8	3	1	3	1	1	0.284784	0	0	3	0
4	465	1	2	2	4	4	0	2	449.755	0	0	0	1
4	466	0	9	3	4	3	1	2	189.894	0	0	3	0
4	467	0	7	3	1	1	0	1	0.287271	0	0	0	0
4	468	1	7	2	2	4	1	2	672.577	0	0	3	1
4	469	0	10	3	3	4	1	2	108.904	0	0	3	0
4	470	1	1	1	4	1	1	1	542.501	0	0	1	1
4	471	1	5	1	1	3	1	2	796.274	0	1	2	1
4	472	0	5	3	2	3	1	1	154.8	0	0	3	0
4	473	0	6	3	3	4	1	1	0.288826	0	0	3	0
4	474	0	1	3	2	1	1	1	32.8624	0	0	3	0
4	475	1	7	2	3	1	1	2	900.886	0	1	2	1
4	476	1	1	2	1	3	1	2	545.382	0	2	1	1
4	477	1	6	2	3	4	1	2	663.18	0	1	3	1
4	478	1	8	1	1	1	0	2	591.203	0	1	0	1
4	479	0	5	3	1	4	1	1	77.9894	0	0	3	0
4	480	1	7	1	3	4	1	2	554.868	0	2	3	1
5	1	1	7	2	4	2	1	2	1215.81	0	0	3	0
5	2	0	7	3	4	4	0	1	679.136	0	0	0	0
5	3	1	7	2	2	3	1	2	1251.66	0	0	1	0
5	4	1	10	2	4	2	1	2	995.461	0	0	3	0
5	5	1	3	2	2	2	0	2	762.177	0	0	0	0
5	6	1	8	2	2	1	1	1	996.339	0	0	2	0
5	7	0	3	3	1	2	1	2	443.141	0	0	3	0
5	8	1	2	2	1	2	1	2	906.952	0	2	3	0
5	9	1	7	1	2	4	1	1	847.87	0	0	3	0
5	10	1	5	2	4	4	0	1	1431.64	0	0	0	0
5	11	0	5	3	2	1	1	1	835.234	0	0	3	0
5	12	0	7	3	2	1	1	1	950.644	1	0	3	0
5	13	1	9	1	3	1	1	2	992.694	0	2	1	0
5	14	0	4	3	1	3	1	2	1179.21	0	0	3	0
5	15	0	7	3	2	2	0	1	1297.6	0	0	0	0
5	16	1	5	1	4	2	1	2	970.195	0	0	3	0
5	17	0	9	3	1	4	1	2	652.364	0	0	3	0
5	18	0	9	3	1	2	1	1	508.176	0	0	3	0
5	19	0	3	3	3	1	1	2	377.205	0	0	3	0
5	20	1	7	1	3	4	1	1	1039.52	0	2	3	0
5	21	0	6	3	4	1	1	2	883.051	1	0	3	0
5	22	1	6	2	3	2	1	1	627.566	0	1	3	0
5	23	1	10	1	1	2	1	2	858.917	0	1	3	0
5	24	0	3	3	3	4	1	1	1726.9	1	0	3	0
5	25	1	4	2	2	1	1	1	1308.63	0	0	2	0
5	26	1	2	2	1	1	0	2	1425.56	0	2	0	0
5	27	1	10	2	3	4	1	1	912.822	0	1	3	0
5	28	1	7	2	3	4	1	1	777.974	0	1	3	0
5	29	0	5	3	3	2	1	2	360.273	0	0	3	0
5	30	1	7	2	2	4	1	2	1026.47	0	0	3	0
5	31	1	6	2	4	1	1	1	2000.08	1	0	2	0
5	32	1	7	2	4	1	1	1	876.626	0	0	2	0
5	33	1	6	2	3	4	1	2	804.816	0	1	3	0
5	34	1	8	2	2	2	0	1	707.736	0	0	0	0
5	35	1	6	1	4	1	1	2	832.674	0	0	1	0
5	36	0	10	3	4	2	1	2	1532.23	0	0	3	0
5	37	1	3	2	4	2	1	2	681.444	0	0	3	0
5	38	1	2	1	2	2	0	1	846.026	0	0	0	0
5	39	1	2	1	3	2	1	1	957.749	0	2	3	0
5	40	1	1	2	3	4	1	1	1083.73	0	1	3	0
5	41	1	5	1	3	2	1	1	720.144	0	2	3	0
5	42	1	5	2	4	3	1	1	985.181	0	0	1	0
5	43	0	4	3	3	1	1	2	795.852	0	0	3	0
5	44	1	9	1	1	2	1	2	1442.77	0	1	3	0
5	45	1	7	2	1	2	1	1	1050.39	0	2	3	0
5	46	1	9	1	3	3	0	2	1082.1	0	2	0	0
5	47	1	10	2	2	3	1	1	950.621	0	0	1	0
5	48	0	10	3	2	1	1	1	1412.58	1	0	3	0
5	49	1	3	1	3	3	0	1	799.937	1	2	0	0
5	50	1	2	2	4	4	0	1	719.016	0	0	0	0
5	51	1	8	1	3	4	1	2	928.289	0	2	3	0
5	52	0	1	3	3	4	1	2	85.7262	0	0	3	0
5	53	1	6	1	4	2	1	1	978.102	0	0	3	0
5	54	1	6	2	1	1	0	2	1240.53	0	2	0	0
5	55	0	9	3	4	1	1	1	740.048	1	0	3	0
5	56	0	5	3	4	2	1	1	1669.94	1	0	3	0
5	57	1	5	1	1	1	0	1	746.356	0	1	0	0
5	58	0	7	3	3	4	1	1	219.939	0	0	3	0
5	59	0	8	3	2	1	1	1	0.192167	0	0	3	0
5	60	1	6	1	3	3	0	2	794.24	0	2	0	0
5	61	0	4	3	1	1	0	2	428.787	0	0	0	0
5	62	0	2	3	2	1	1	2	172.113	0	0	3	0
5	63	1	7	1	1	1	0	2	114.596	1	1	0	0
5	64	0	3	3	3	3	0	2	1276.04	0	0	0	0
5	65	1	1	1	4	2	1	1	1180.25	0	0	3	0
5	66	0	8	3	3	4	1	2	314.52	0	0	3	0
5	67	0	3	3	2	2	0	1	195.781	0	0	0	0
5	68	1	5	2	3	4	1	1	810.574	0	1	3	0
5	69	1	8	1	2	4	1	2	845.792	0	0	3	0
5	70	0	4	3	2	1	1	2	1285.59	0	0	3	0
5	71	1	8	2	4	3	1	1	1337.88	0	0	1	0
5	72	1	5	1	1	2	1	1	931.413	0	1	3	0
5	73	1	8	1	1	3	1	1	905.01	0	1	2	0
5	74	1	8	2	1	1	0	2	693.816	0	2	0	0
5	75	1	5	2	3	3	0	1	838.669	0	1	0	0
5	76	1	1	1	2	2	0	1	610.173	0	0	0	0
5	77	1	4	2	3	2	1	1	1157.21	0	1	3	0
5	78	1	5	2	1	2	1	2	923.062	0	2	3	0
5	79	0	3	3	4	2	1	2	204.227	0	0	3	0
[truncated: 9,041 more rows]

## Sheet: Exp2_RawData
SJ	trial	trialType	ContextWord	Cue	targLoc	DistLoc	DistPres	TargID	RT	error	CueTargComp	CueDistComp	targetAxis	distAxis	filter_$
1	1	0	0	0	4	2	1	1	681.97	0	0	0	2	2	1
1	2	0	0	0	4	3	1	1	499.2	0	0	0	2	1	1
1	3	0	0	0	1	2	1	2	566.55	0	0	0	1	2	1
1	4	0	0	0	4	3	1	1	471.01	0	0	0	2	1	1
1	5	0	0	0	3	3	0	1	675.47	0	0	0	1	0	1
1	6	0	0	0	1	2	1	1	471.92	0	0	0	1	2	1
1	7	0	0	0	2	1	1	2	596.34	0	0	0	2	1	1
1	8	0	0	0	3	1	1	2	619.1	0	0	0	1	1	1
1	9	0	0	0	4	4	0	1	457.86	0	0	0	2	0	1
1	10	0	0	0	4	4	0	2	518.76	1	0	0	2	0	0
1	11	0	0	0	1	3	1	1	537.23	1	0	0	1	1	0
1	12	0	0	0	4	4	0	2	538.87	0	0	0	2	0	1
1	13	0	0	0	4	4	0	1	548.63	0	0	0	2	0	1
1	14	0	0	0	2	4	1	2	557.7	0	0	0	2	2	1
1	15	0	0	0	4	1	1	2	614.92	0	0	0	2	1	1
1	16	0	0	0	1	3	1	1	533.93	0	0	0	1	1	1
1	17	0	0	0	2	3	1	2	503.68	0	0	0	2	1	1
1	18	0	0	0	4	3	1	2	506.73	0	0	0	2	1	1
1	19	0	0	0	4	1	1	1	621.76	0	0	0	2	1	1
1	20	0	0	0	4	4	0	2	460.29	0	0	0	2	0	1
1	21	0	0	0	3	3	0	2	545.34	0	0	0	1	0	1
1	22	0	0	0	1	1	0	1	603.09	0	0	0	1	0	1
1	23	0	0	0	4	2	1	2	450.24	0	0	0	2	2	1
1	24	0	0	0	4	3	1	2	407.33	0	0	0	2	1	1
1	25	0	0	0	3	3	0	2	486.36	0	0	0	1	0	1
1	26	0	0	0	3	4	1	2	794.11	0	0	0	1	2	1
1	27	0	0	0	3	4	1	1	753.94	0	0	0	1	2	1
1	28	0	0	0	2	3	1	2	451.08	0	0	0	2	1	1
1	29	0	0	0	3	3	0	2	544.12	0	0	0	1	0	1
1	30	0	0	0	1	3	1	2	641.96	0	0	0	1	1	1
1	31	0	0	0	3	4	1	1	591.69	0	0	0	1	2	1
1	32	0	0	0	1	1	0	1	519.46	0	0	0	1	0	1
1	33	0	0	0	2	1	1	2	601.83	0	0	0	2	1	1
1	34	0	0	0	1	1	0	2	446.26	0	0	0	1	0	1
1	35	0	0	0	1	2	1	1	686.04	0	0	0	1	2	1
1	36	0	0	0	4	2	1	1	1105.88	0	0	0	2	2	1
1	37	0	0	0	3	4	1	1	645.06	1	0	0	1	2	0
1	38	0	0	0	2	2	0	1	530.17	0	0	0	2	0	1
1	39	0	0	0	4	4	0	1	500.52	0	0	0	2	0	1
1	40	0	0	0	1	1	0	1	535.65	0	0	0	1	0	1
1	41	0	0	0	2	4	1	1	449.35	0	0	0	2	2	1
1	42	0	0	0	2	3	1	1	446.46	0	0	0	2	1	1
1	43	0	0	0	4	1	1	1	492.08	0	0	0	2	1	1
1	44	0	0	0	4	1	1	2	511.9	0	0	0	2	1	1
1	45	0	0	0	1	4	1	1	587.01	0	0	0	1	2	1
1	46	0	0	0	3	1	1	1	546.76	0	0	0	1	1	1
1	47	0	0	0	2	4	1	1	452.5	0	0	0	2	2	1
1	48	0	0	0	3	3	0	1	481.65	0	0	0	1	0	1
1	49	0	0	0	3	4	1	1	493.34	0	0	0	1	2	1
1	50	0	0	0	3	4	1	2	513.11	0	0	0	1	2	1
1	51	0	0	0	2	1	1	2	452.22	0	0	0	2	1	1
1	52	0	0	0	3	3	0	2	457.22	0	0	0	1	0	1
1	53	0	0	0	3	3	0	2	406.33	0	0	0	1	0	1
1	54	0	0	0	1	3	1	2	445.25	0	0	0	1	1	1
1	55	0	0	0	1	2	1	2	395.21	0	0	0	1	2	1
1	56	0	0	0	3	1	1	1	466.84	0	0	0	1	1	1
1	57	0	0	0	4	4	0	2	455.17	0	0	0	2	0	1
1	58	0	0	0	2	2	0	2	404.32	1	0	0	2	0	0
1	59	0	0	0	3	2	1	2	491.26	0	0	0	1	2	1
1	60	0	0	0	1	4	1	2	406.97	0	0	0	1	2	1
1	61	0	0	0	3	4	1	2	502.02	0	0	0	1	2	1
1	62	0	0	0	2	1	1	1	433.08	0	0	0	2	1	1
1	63	0	0	0	3	1	1	1	614.81	0	0	0	1	1	1
1	64	0	0	0	3	4	1	1	525.95	0	0	0	1	2	1
1	65	0	0	0	4	3	1	1	592.44	0	0	0	2	1	1
1	66	0	0	0	4	4	0	2	471.33	0	0	0	2	0	1
1	67	0	0	0	3	2	1	1	732.61	0	0	0	1	2	1
1	68	0	0	0	1	3	1	1	446.43	0	0	0	1	1	1
1	69	0	0	0	1	3	1	1	532.05	0	0	0	1	1	1
1	70	0	0	0	2	1	1	2	469.81	0	0	0	2	1	1
1	71	0	0	0	4	2	1	2	738.33	0	0	0	2	2	1
1	72	0	0	0	2	1	1	1	468.11	0	0	0	2	1	1
1	73	0	0	0	4	1	1	2	456.51	0	0	0	2	1	1
1	74	0	0	0	2	1	1	1	389.48	0	0	0	2	1	1
1	75	0	0	0	4	3	1	2	405.25	0	0	0	2	1	1
1	76	0	0	0	2	2	0	2	500.29	0	0	0	2	0	1
1	77	0	0	0	1	4	1	1	759.48	0	0	0	1	2	1
1	78	0	0	0	2	1	1	1	664.53	0	0	0	2	1	1
1	79	0	0	0	3	2	1	2	525.69	0	0	0	1	2	1
1	80	0	0	0	2	4	1	2	448.03	0	0	0	2	2	1
1	81	0	0	0	2	2	0	2	469.17	0	0	0	2	0	1
1	82	0	0	0	4	2	1	1	425.57	0	0	0	2	2	1
1	83	0	0	0	3	2	1	2	535.96	0	0	0	1	2	1
1	84	0	0	0	3	2	1	1	473.72	0	0	0	1	2	1
1	85	0	0	0	4	3	1	2	494.15	0	0	0	2	1	1
1	86	0	0	0	2	2	0	1	401.83	0	0	0	2	0	1
1	87	0	0	0	3	4	1	2	496.93	0	0	0	1	2	1
1	88	0	0	0	3	4	1	2	580.62	0	0	0	1	2	1
1	89	0	0	0	2	3	1	1	413.07	0	0	0	2	1	1
1	90	0	0	0	3	2	1	1	484.18	1	0	0	1	2	0
1	91	0	0	0	1	1	0	2	503.79	0	0	0	1	0	1
1	92	0	0	0	1	1	0	2	426.86	0	0	0	1	0	1
1	93	0	0	0	3	1	1	2	439.8	0	0	0	1	1	1
1	94	0	0	0	4	1	1	1	647	0	0	0	2	1	1
1	95	0	0	0	4	3	1	2	652.81	0	0	0	2	1	1
1	96	0	0	0	1	2	1	2	441.84	0	0	0	1	2	1
1	97	0	0	0	3	2	1	1	639.63	0	0	0	1	2	1
1	98	0	0	0	2	4	1	2	661.39	0	0	0	2	2	1
1	99	0	0	0	1	1	0	1	506.52	0	0	0	1	0	1
1	100	0	0	0	2	2	0	2	437.62	0	0	0	2	0	1
1	101	0	0	0	1	3	1	2	491.4	0	0	0	1	1	1
1	102	0	0	0	4	1	1	2	639.07	0	0	0	2	1	1
1	103	0	0	0	2	2	0	1	452.89	0	0	0	2	0	1
1	104	0	0	0	3	1	1	2	441.92	0	0	0	1	1	1
1	105	0	0	0	1	3	1	2	415.65	0	0	0	1	1	1
1	106	0	0	0	3	2	1	2	582.07	0	0	0	1	2	1
1	107	0	0	0	2	1	1	2	453.84	0	0	0	2	1	1
1	108	0	0	0	3	3	0	2	394.93	0	0	0	1	0	1
1	109	0	0	0	3	4	1	1	450.54	0	0	0	1	2	1
1	110	0	0	0	3	4	1	2	431.72	0	0	0	1	2	1
1	111	0	0	0	2	4	1	2	413.45	0	0	0	2	2	1
1	112	0	0	0	1	2	1	1	556.56	0	0	0	1	2	1
1	113	0	0	0	1	4	1	2	533.59	0	0	0	1	2	1
1	114	0	0	0	4	3	1	1	655.31	0	0	0	2	1	1
1	115	0	0	0	1	3	1	1	532.46	0	0	0	1	1	1
1	116	0	0	0	4	2	1	1	654.28	0	0	0	2	2	1
1	117	0	0	0	3	1	1	2	507.33	0	0	0	1	1	1
1	118	0	0	0	4	4	0	2	558.43	0	0	0	2	0	1
1	119	0	0	0	1	1	0	2	455.55	0	0	0	1	0	1
1	120	0	0	0	2	4	1	1	444.46	0	0	0	2	2	1
1	121	0	0	0	1	2	1	1	465.9	1	0	0	1	2	0
1	122	0	0	0	4	4	0	2	438.16	0	0	0	2	0	1
1	123	0	0	0	1	1	0	1	563.97	0	0	0	1	0	1
1	124	0	0	0	4	1	1	1	573.05	0	0	0	2	1	1
1	125	0	0	0	4	2	1	1	477.46	0	0	0	2	2	1
1	126	0	0	0	4	2	1	2	497.87	0	0	0	2	2	1
1	127	0	0	0	1	2	1	1	525.62	0	0	0	1	2	1
1	128	0	0	0	2	3	1	2	512.07	0	0	0	2	1	1
1	129	0	0	0	2	1	1	2	491.2	0	0	0	2	1	1
1	130	0	0	0	4	1	1	2	526.87	0	0	0	2	1	1
1	131	0	0	0	2	4	1	1	633.31	0	0	0	2	2	1
1	132	0	0	0	4	3	1	1	535.13	0	0	0	2	1	1
1	133	0	0	0	1	3	1	2	504.8	0	0	0	1	1	1
1	134	0	0	0	2	1	1	2	483.95	0	0	0	2	1	1
1	135	0	0	0	1	3	1	1	478.69	0	0	0	1	1	1
1	136	0	0	0	1	2	1	2	436.06	0	0	0	1	2	1
1	137	0	0	0	4	2	1	2	481.87	0	0	0	2	2	1
1	138	0	0	0	3	2	1	2	661.5	0	0	0	1	2	1
1	139	0	0	0	3	2	1	1	466.78	0	0	0	1	2	1
1	140	0	0	0	1	3	1	1	503.09	0	0	0	1	1	1
1	141	0	0	0	4	2	1	2	554.16	0	0	0	2	2	1
1	142	0	0	0	3	2	1	2	539.34	0	0	0	1	2	1
1	143	0	0	0	2	2	0	2	541.04	0	0	0	2	0	1
1	144	0	0	0	3	1	1	2	542.78	0	0	0	1	1	1
1	145	0	0	0	2	3	1	2	504.56	0	0	0	2	1	1
1	146	0	0	0	1	1	0	2	571.58	0	0	0	1	0	1
1	147	0	0	0	2	1	1	1	796.17	0	0	0	2	1	1
1	148	0	0	0	1	2	1	2	939.92	0	0	0	1	2	1
1	149	0	0	0	1	4	1	1	757.76	0	0	0	1	2	1
1	150	0	0	0	2	1	1	1	494.93	0	0	0	2	1	1
1	151	0	0	0	2	3	1	2	482.6	0	0	0	2	1	1
1	152	0	0	0	1	1	0	2	478.39	0	0	0	1	0	1
1	153	0	0	0	4	3	1	1	562.79	0	0	0	2	1	1
1	154	0	0	0	4	4	0	1	531.83	0	0	0	2	0	1
1	155	0	0	0	3	1	1	1	485.64	0	0	0	1	1	1
1	156	0	0	0	3	1	1	1	449.42	0	0	0	1	1	1
1	157	0	0	0	2	2	0	2	430.45	0	0	0	2	0	1
1	158	0	0	0	4	3	1	1	420.86	0	0	0	2	1	1
1	159	0	0	0	2	3	1	1	515.25	0	0	0	2	1	1
1	160	0	0	0	1	2	1	2	453.65	0	0	0	1	2	1
1	161	0	0	0	4	1	1	1	442.75	0	0	0	2	1	1
1	162	0	0	0	2	3	1	1	408.47	1	0	0	2	1	0
1	163	0	0	0	2	1	1	1	431.39	0	0	0	2	1	1
1	164	0	0	0	2	3	1	2	477.17	0	0	0	2	1	1
1	165	0	0	0	1	2	1	1	737.55	0	0	0	1	2	1
1	166	0	0	0	1	2	1	2	443.37	0	0	0	1	2	1
1	167	0	0	0	4	4	0	1	505.07	0	0	0	2	0	1
1	168	0	0	0	4	4	0	1	420.18	0	0	0	2	0	1
1	169	0	0	0	3	2	1	1	418.59	0	0	0	1	2	1
1	170	0	0	0	1	1	0	2	496.95	0	0	0	1	0	1
1	171	0	0	0	1	4	1	2	436.68	1	0	0	1	2	0
1	172	0	0	0	2	3	1	1	426.3	0	0	0	2	1	1
1	173	0	0	0	4	2	1	1	448.64	0	0	0	2	2	1
1	174	0	0	0	1	1	0	1	461.83	0	0	0	1	0	1
1	175	0	0	0	1	1	0	1	418.82	0	0	0	1	0	1
1	176	0	0	0	1	3	1	2	496.16	0	0	0	1	1	1
1	177	0	0	0	3	3	0	1	412.91	0	0	0	1	0	1
1	178	0	0	0	3	4	1	1	460.05	0	0	0	1	2	1
1	179	0	0	0	3	3	0	1	401.1	0	0	0	1	0	1
1	180	0	0	0	2	4	1	2	504.17	0	0	0	2	2	1
1	181	0	0	0	3	1	1	2	403.25	1	0	0	1	1	0
1	182	0	0	0	2	2	0	1	434.21	0	0	0	2	0	1
1	183	0	0	0	3	4	1	2	519.92	0	0	0	1	2	1
1	184	0	0	0	1	4	1	1	458.28	0	0	0	1	2	1
1	185	0	0	0	3	3	0	2	455.43	0	0	0	1	0	1
1	186	0	0	0	1	4	1	1	428.44	0	0	0	1	2	1
1	187	0	0	0	2	3	1	1	442.85	0	0	0	2	1	1
1	188	0	0	0	3	3	0	1	432.58	1	0	0	1	0	0
1	189	0	0	0	4	1	1	1	1350.16	0	0	0	2	1	0
1	190	0	0	0	1	2	1	1	503.53	0	0	0	1	2	1
1	191	0	0	0	4	3	1	2	594.6	0	0	0	2	1	1
1	192	0	0	0	4	1	1	1	522.42	0	0	0	2	1	1
1	193	0	0	0	2	4	1	2	468.79	0	0	0	2	2	1
1	194	0	0	0	2	4	1	1	505.23	0	0	0	2	2	1
1	195	0	0	0	2	4	1	1	468.31	0	0	0	2	2	1
1	196	0	0	0	2	2	0	1	432.73	0	0	0	2	0	1
1	197	0	0	0	3	1	1	1	798.52	0	0	0	1	1	1
1	198	0	0	0	3	1	1	1	461.6	0	0	0	1	1	1
1	199	0	0	0	4	2	1	1	546.67	0	0	0	2	2	1
1	200	0	0	0	4	1	1	2	460.46	0	0	0	2	1	1
1	201	0	0	0	3	3	0	1	433.55	0	0	0	1	0	1
1	202	0	0	0	2	3	1	1	383.09	0	0	0	2	1	1
1	203	0	0	0	4	1	1	2	431	0	0	0	2	1	1
1	204	0	0	0	3	1	1	2	501.34	0	0	0	1	1	1
1	205	0	0	0	2	2	0	2	488.39	0	0	0	2	0	1
1	206	0	0	0	4	4	0	1	452.17	0	0	0	2	0	1
1	207	0	0	0	4	2	1	2	697.22	0	0	0	2	2	1
1	208	0	0	0	3	2	1	1	420.8	0	0	0	1	2	1
1	209	0	0	0	3	3	0	1	402.73	0	0	0	1	0	1
1	210	0	0	0	3	2	1	2	393.81	0	0	0	1	2	1
1	211	0	0	0	1	4	1	2	561.53	0	0	0	1	2	1
1	212	0	0	0	2	2	0	1	458.66	0	0	0	2	0	1
1	213	0	0	0	2	4	1	2	423.74	0	0	0	2	2	1
1	214	0	0	0	1	4	1	2	398.08	0	0	0	1	2	1
1	215	0	0	0	4	2	1	2	373.13	0	0	0	2	2	1
1	216	0	0	0	1	4	1	1	461.48	0	0	0	1	2	1
1	217	0	0	0	1	4	1	2	522.6	0	0	0	1	2	1
1	218	0	0	0	1	3	1	2	429.04	0	0	0	1	1	1
1	219	0	0	0	1	4	1	2	507.41	0	0	0	1	2	1
1	220	0	0	0	2	4	1	1	398.48	0	0	0	2	2	1
1	221	0	0	0	2	2	0	1	397.64	0	0	0	2	0	1
1	222	0	0	0	4	3	1	2	421.3	0	0	0	2	1	1
1	223	0	0	0	2	3	1	2	395.62	0	0	0	2	1	1
1	224	0	0	0	1	4	1	1	483.33	0	0	0	1	2	1
2	1	0	0	0	3	1	1	1	630.42	0	0	0	1	1	1
2	2	0	0	0	2	1	1	2	492.87	0	0	0	2	1	1
2	3	0	0	0	1	3	1	1	464.6	0	0	0	1	1	1
2	4	0	0	0	3	2	1	1	501.64	0	0	0	1	2	1
2	5	0	0	0	4	4	0	2	432.69	0	0	0	2	0	1
2	6	0	0	0	1	3	1	1	406.49	0	0	0	1	1	1
2	7	0	0	0	1	4	1	2	653.53	0	0	0	1	2	1
2	8	0	0	0	2	3	1	1	626.73	0	0	0	2	1	1
2	9	0	0	0	1	2	1	1	505.1	1	0	0	1	2	0
2	10	0	0	0	3	3	0	2	547.42	0	0	0	1	0	1
2	11	0	0	0	2	3	1	1	445.1	0	0	0	2	1	1
2	12	0	0	0	4	4	0	1	578.89	0	0	0	2	0	1
2	13	0	0	0	2	3	1	1	459.33	0	0	0	2	1	1
2	14	0	0	0	3	2	1	1	440.39	0	0	0	1	2	1
2	15	0	0	0	1	2	1	2	446.16	0	0	0	1	2	1
2	16	0	0	0	2	2	0	2	435.81	0	0	0	2	0	1
2	17	0	0	0	1	3	1	1	425.58	0	0	0	1	1	1
2	18	0	0	0	4	1	1	1	527.95	0	0	0	2	1	1
2	19	0	0	0	4	2	1	2	626.44	0	0	0	2	2	1
2	20	0	0	0	2	2	0	1	392.83	0	0	0	2	0	1
2	21	0	0	0	3	3	0	2	456.59	0	0	0	1	0	1
2	22	0	0	0	2	1	1	1	453.59	1	0	0	2	1	0
2	23	0	0	0	2	4	1	2	442.59	0	0	0	2	2	1
2	24	0	0	0	4	2	1	2	528.31	0	0	0	2	2	1
2	25	0	0	0	3	1	1	2	490.68	0	0	0	1	1	1
2	26	0	0	0	2	1	1	2	462.43	0	0	0	2	1	1
2	27	0	0	0	2	1	1	1	563.54	0	0	0	2	1	1
2	28	0	0	0	2	4	1	1	428.68	0	0	0	2	2	1
2	29	0	0	0	2	3	1	2	459.05	0	0	0	2	1	1
2	30	0	0	0	2	2	0	1	456.05	0	0	0	2	0	1
2	31	0	0	0	3	1	1	1	437.13	1	0	0	1	1	0
2	32	0	0	0	3	4	1	2	570.76	0	0	0	1	2	1
2	33	0	0	0	2	3	1	2	459.21	0	0	0	2	1	1
2	34	0	0	0	2	3	1	2	512.34	0	0	0	2	1	1
2	35	0	0	0	1	2	1	2	595.37	0	0	0	1	2	1
2	36	0	0	0	1	1	0	1	466.98	0	0	0	1	0	1
2	37	0	0	0	2	1	1	1	415.5	0	0	0	2	1	1
2	38	0	0	0	2	1	1	2	453.37	0	0	0	2	1	1
2	39	0	0	0	3	2	1	2	530.98	0	0	0	1	2	1
2	40	0	0	0	4	4	0	1	517.51	0	0	0	2	0	1
2	41	0	0	0	4	3	1	2	463.83	0	0	0	2	1	1
2	42	0	0	0	2	4	1	1	436.91	0	0	0	2	2	1
2	43	0	0	0	1	4	1	2	482.68	0	0	0	1	2	1
2	44	0	0	0	4	1	1	1	486.49	0	0	0	2	1	1
2	45	0	0	0	4	1	1	1	506.11	0	0	0	2	1	1
2	46	0	0	0	3	4	1	2	596.3	0	0	0	1	2	1
2	47	0	0	0	3	4	1	2	484.97	0	0	0	1	2	1
2	48	0	0	0	1	2	1	1	544.74	0	0	0	1	2	1
2	49	0	0	0	3	3	0	2	482.5	0	0	0	1	0	1
2	50	0	0	0	2	4	1	1	509.52	0	0	0	2	2	1
2	51	0	0	0	1	3	1	2	513.26	0	0	0	1	1	1
2	52	0	0	0	1	2	1	1	540.43	0	0	0	1	2	1
2	53	0	0	0	4	2	1	1	542.18	0	0	0	2	2	1
2	54	0	0	0	1	3	1	1	511.98	0	0	0	1	1	1
2	55	0	0	0	1	3	1	1	474.97	0	0	0	1	1	1
2	56	0	0	0	3	3	0	1	543.42	0	0	0	1	0	1
2	57	0	0	0	4	3	1	1	537.15	0	0	0	2	1	1
2	58	0	0	0	2	4	1	2	498.91	0	0	0	2	2	1
2	59	0	0	0	3	4	1	1	494.05	0	0	0	1	2	1
2	60	0	0	0	1	2	1	2	473.8	0	0	0	1	2	1
2	61	0	0	0	4	4	0	1	534.19	0	0	0	2	0	1
2	62	0	0	0	3	1	1	1	519.9	0	0	0	1	1	1
2	63	0	0	0	3	3	0	2	498.31	0	0	0	1	0	1
2	64	0	0	0	1	1	0	2	509.5	0	0	0	1	0	1
2	65	0	0	0	4	2	1	1	576.5	0	0	0	2	2	1
2	66	0	0	0	3	4	1	2	560.98	0	0	0	1	2	1
2	67	0	0	0	1	2	1	2	562.01	0	0	0	1	2	1
2	68	0	0	0	2	4	1	2	507.17	0	0	0	2	2	1
2	69	0	0	0	2	1	1	2	509.8	0	0	0	2	1	1
2	70	0	0	0	3	1	1	1	561.29	0	0	0	1	1	1
2	71	0	0	0	2	3	1	1	474.43	0	0	0	2	1	1
2	72	0	0	0	2	3	1	2	502.75	0	0	0	2	1	1
2	73	0	0	0	1	3	1	2	561.89	0	0	0	1	1	1
2	74	0	0	0	1	4	1	2	587.09	0	0	0	1	2	1
2	75	0	0	0	1	1	0	1	506.74	0	0	0	1	0	1
2	76	0	0	0	4	3	1	2	597.82	0	0	0	2	1	1
2	77	0	0	0	3	3	0	1	741.68	0	0	0	1	0	1
2	78	0	0	0	4	3	1	2	495.36	0	0	0	2	1	1
2	79	0	0	0	1	3	1	1	499.11	0	0	0	1	1	1
2	80	0	0	0	4	3	1	1	470.23	0	0	0	2	1	1
2	81	0	0	0	4	1	1	2	482.63	1	0	0	2	1	0
2	82	0	0	0	3	1	1	2	574.25	0	0	0	1	1	1
2	83	0	0	0	2	3	1	2	470.74	0	0	0	2	1	1
2	84	0	0	0	1	4	1	2	555.13	0	0	0	1	2	1
2	85	0	0	0	4	1	1	1	524.27	0	0	0	2	1	1
2	86	0	0	0	1	4	1	1	486.62	1	0	0	1	2	0
2	87	0	0	0	1	1	0	2	506.28	0	0	0	1	0	1
2	88	0	0	0	4	1	1	2	557.35	0	0	0	2	1	1
2	89	0	0	0	3	3	0	1	582.53	0	0	0	1	0	1
2	90	0	0	0	3	4	1	1	494.22	0	0	0	1	2	1
2	91	0	0	0	3	2	1	2	553.99	0	0	0	1	2	1
2	92	0	0	0	2	3	1	2	491.08	0	0	0	2	1	1
2	93	0	0	0	2	2	0	2	502.77	0	0	0	2	0	1
2	94	0	0	0	4	2	1	1	561.86	0	0	0	2	2	1
2	95	0	0	0	2	1	1	2	458.97	1	0	0	2	1	0
2	96	0	0	0	4	2	1	1	559.93	0	0	0	2	2	1
2	97	0	0	0	4	1	1	2	457.03	0	0	0	2	1	1
2	98	0	0	0	4	2	1	2	438.12	0	0	0	2	2	1
2	99	0	0	0	2	4	1	2	451.79	0	0	0	2	2	1
2	100	0	0	0	3	2	1	2	688.98	0	0	0	1	2	1
2	101	0	0	0	4	4	0	1	484.73	0	0	0	2	0	1
2	102	0	0	0	2	4	1	1	454.35	0	0	0	2	2	1
2	103	0	0	0	1	1	0	2	485.46	0	0	0	1	0	1
2	104	0	0	0	4	2	1	2	441.26	0	0	0	2	2	1
2	105	0	0	0	3	2	1	2	503.02	0	0	0	1	2	1
2	106	0	0	0	2	2	0	1	482.12	0	0	0	2	0	1
2	107	0	0	0	4	4	0	2	437.77	0	0	0	2	0	1
2	108	0	0	0	1	4	1	1	555.53	0	0	0	1	2	1
2	109	0	0	0	3	2	1	2	420.66	1	0	0	1	2	0
2	110	0	0	0	3	2	1	1	586.98	0	0	0	1	2	1
2	111	0	0	0	2	2	0	2	450.61	0	0	0	2	0	1
2	112	0	0	0	1	2	1	2	511.78	0	0	0	1	2	1
2	113	0	0	0	1	1	0	1	562.87	0	0	0	1	0	1
2	114	0	0	0	2	3	1	2	499.9	0	0	0	2	1	1
2	115	0	0	0	1	3	1	2	503	0	0	0	1	1	1
2	116	0	0	0	3	4	1	1	578.08	0	0	0	1	2	1
2	117	0	0	0	2	2	0	1	474.51	0	0	0	2	0	1
2	118	0	0	0	4	2	1	2	462.97	0	0	0	2	2	1
2	119	0	0	0	3	4	1	2	499.99	0	0	0	1	2	1
2	120	0	0	0	3	1	1	2	487.09	0	0	0	1	1	1
2	121	0	0	0	1	3	1	1	574.56	0	0	0	1	1	1
2	122	0	0	0	4	4	0	1	606.9	0	0	0	2	0	1
2	123	0	0	0	1	4	1	2	510.05	0	0	0	1	2	1
2	124	0	0	0	4	3	1	2	513.21	0	0	0	2	1	1
2	125	0	0	0	1	4	1	1	484.25	0	0	0	1	2	1
2	126	0	0	0	2	2	0	2	511.96	0	0	0	2	0	1
2	127	0	0	0	1	2	1	1	491.05	1	0	0	1	2	0
2	128	0	0	0	3	2	1	2	526.65	0	0	0	1	2	1
2	129	0	0	0	1	3	1	2	481.17	0	0	0	1	1	1
2	130	0	0	0	1	1	0	2	445.45	0	0	0	1	0	1
2	131	0	0	0	3	4	1	1	523.25	0	0	0	1	2	1
2	132	0	0	0	2	2	0	1	461.6	0	0	0	2	0	1
2	133	0	0	0	3	3	0	1	570.73	0	0	0	1	0	1
2	134	0	0	0	2	2	0	2	515.16	0	0	0	2	0	1
2	135	0	0	0	3	2	1	2	485.59	0	0	0	1	2	1
2	136	0	0	0	1	1	0	1	465.42	0	0	0	1	0	1
2	137	0	0	0	4	3	1	1	453.72	0	0	0	2	1	1
2	138	0	0	0	4	1	1	2	770.82	0	0	0	2	1	1
2	139	0	0	0	3	4	1	2	523.29	0	0	0	1	2	1
2	140	0	0	0	4	2	1	1	469.74	0	0	0	2	2	1
2	141	0	0	0	2	2	0	2	474.11	0	0	0	2	0	1
2	142	0	0	0	3	2	1	1	438.61	0	0	0	1	2	1
2	143	0	0	0	3	1	1	2	444.27	0	0	0	1	1	1
2	144	0	0	0	2	4	1	2	465.96	0	0	0	2	2	1
2	145	0	0	0	2	1	1	1	862.38	0	0	0	2	1	1
2	146	0	0	0	1	4	1	2	563.59	0	0	0	1	2	1
2	147	0	0	0	2	4	1	1	420.64	0	0	0	2	2	1
2	148	0	0	0	1	4	1	1	531.1	0	0	0	1	2	1
2	149	0	0	0	4	2	1	1	461.48	0	0	0	2	2	1
2	150	0	0	0	4	4	0	2	450.53	0	0	0	2	0	1
2	151	0	0	0	1	1	0	1	495.58	0	0	0	1	0	1
2	152	0	0	0	3	1	1	1	435.34	0	0	0	1	1	1
2	153	0	0	0	1	2	1	1	465.14	0	0	0	1	2	1
2	154	0	0	0	4	2	1	1	445.53	0	0	0	2	2	1
2	155	0	0	0	4	4	0	2	515.19	0	0	0	2	0	1
2	156	0	0	0	1	1	0	2	493.63	0	0	0	1	0	1
2	157	0	0	0	4	3	1	2	433.39	0	0	0	2	1	1
2	158	0	0	0	1	1	0	1	415.1	0	0	0	1	0	1
2	159	0	0	0	3	3	0	2	485.58	0	0	0	1	0	1
2	160	0	0	0	4	1	1	2	441.27	0	0	0	2	1	1
2	161	0	0	0	3	1	1	1	558.95	1	0	0	1	1	0
2	162	0	0	0	4	3	1	1	487.96	0	0	0	2	1	1
2	163	0	0	0	4	3	1	1	635.71	0	0	0	2	1	1
2	164	0	0	0	3	2	1	1	441.48	0	0	0	1	2	1
2	165	0	0	0	1	2	1	2	447.26	0	0	0	1	2	1
2	166	0	0	0	1	4	1	1	436.92	0	0	0	1	2	1
2	167	0	0	0	1	3	1	2	970.73	0	0	0	1	1	1
2	168	0	0	0	1	1	0	2	467.23	0	0	0	1	0	1
2	169	0	0	0	1	2	1	1	415.63	0	0	0	1	2	1
2	170	0	0	0	3	2	1	1	518.07	0	0	0	1	2	1
2	171	0	0	0	4	3	1	2	448.44	0	0	0	2	1	1
2	172	0	0	0	2	2	0	1	445.6	0	0	0	2	0	1
2	173	0	0	0	2	3	1	1	507.3	0	0	0	2	1	1
2	174	0	0	0	4	4	0	2	446.4	0	0	0	2	0	1
2	175	0	0	0	4	4	0	1	548.1	0	0	0	2	0	1
2	176	0	0	0	3	3	0	1	517.17	0	0	0	1	0	1
2	177	0	0	0	4	4	0	2	454.74	0	0	0	2	0	1
2	178	0	0	0	4	1	1	1	540.68	0	0	0	2	1	1
2	179	0	0	0	2	1	1	2	518.86	0	0	0	2	1	1
2	180	0	0	0	3	3	0	1	512.89	0	0	0	1	0	1
2	181	0	0	0	1	4	1	2	572	0	0	0	1	2	1
2	182	0	0	0	2	1	1	1	476.34	0	0	0	2	1	1
2	183	0	0	0	3	3	0	2	512.86	0	0	0	1	0	1
2	184	0	0	0	2	4	1	2	483.83	0	0	0	2	2	1
2	185	0	0	0	2	3	1	1	407.61	0	0	0	2	1	1
2	186	0	0	0	3	1	1	2	446.61	0	0	0	1	1	1
2	187	0	0	0	4	1	1	1	468.35	0	0	0	2	1	1
2	188	0	0	0	3	1	1	2	440.76	0	0	0	1	1	1
2	189	0	0	0	3	1	1	1	422.5	0	0	0	1	1	1
2	190	0	0	0	3	1	1	2	460.93	0	0	0	1	1	1
2	191	0	0	0	2	4	1	2	497.98	0	0	0	2	2	1
2	192	0	0	0	1	2	1	1	469.72	0	0	0	1	2	1
2	193	0	0	0	3	4	1	1	450.12	0	0	0	1	2	1
2	194	0	0	0	4	4	0	2	423.21	0	0	0	2	0	1
2	195	0	0	0	2	2	0	1	405.59	0	0	0	2	0	1
2	196	0	0	0	4	4	0	1	420.69	1	0	0	2	0	0
2	197	0	0	0	2	1	1	2	466.95	0	0	0	2	1	1
2	198	0	0	0	4	3	1	1	463.33	0	0	0	2	1	1
2	199	0	0	0	2	4	1	1	428.41	0	0	0	2	2	1
2	200	0	0	0	2	3	1	1	410.81	0	0	0	2	1	1
2	201	0	0	0	1	3	1	2	553.87	0	0	0	1	1	1
2	202	0	0	0	1	2	1	2	507	0	0	0	1	2	1
2	203	0	0	0	2	1	1	1	406.02	0	0	0	2	1	1
2	204	0	0	0	3	4	1	1	749.13	0	0	0	1	2	1
2	205	0	0	0	4	1	1	2	438.07	0	0	0	2	1	1
2	206	0	0	0	3	3	0	2	467.97	0	0	0	1	0	1
2	207	0	0	0	1	1	0	1	544.28	0	0	0	1	0	1
2	208	0	0	0	4	2	1	2	434.1	0	0	0	2	2	1
2	209	0	0	0	4	3	1	1	551.84	0	0	0	2	1	1
2	210	0	0	0	4	1	1	2	440.96	0	0	0	2	1	1
2	211	0	0	0	1	1	0	2	454.69	0	0	0	1	0	1
2	212	0	0	0	2	2	0	2	427.83	0	0	0	2	0	1
2	213	0	0	0	3	4	1	1	442.09	0	0	0	1	2	1
2	214	0	0	0	3	4	1	2	471.82	0	0	0	1	2	1
2	215	0	0	0	1	4	1	1	540.26	0	0	0	1	2	1
2	216	0	0	0	2	1	1	1	470.07	0	0	0	2	1	1
2	217	0	0	0	3	3	0	1	778.41	0	0	0	1	0	1
2	218	0	0	0	2	4	1	1	426.88	0	0	0	2	2	1
2	219	0	0	0	3	2	1	1	417.34	0	0	0	1	2	1
2	220	0	0	0	1	4	1	1	535.75	0	0	0	1	2	1
2	221	0	0	0	1	3	1	2	529.5	0	0	0	1	1	1
2	222	0	0	0	4	2	1	2	484.01	1	0	0	2	2	0
2	223	0	0	0	4	1	1	1	543.52	0	0	0	2	1	1
2	224	0	0	0	4	3	1	2	441.31	0	0	0	2	1	1
3	1	0	0	0	4	2	1	1	473.16	0	0	0	2	2	1
3	2	0	0	0	4	3	1	1	426.01	0	0	0	2	1	1
3	3	0	0	0	1	2	1	2	437.5	0	0	0	1	2	1
3	4	0	0	0	4	3	1	1	437.3	0	0	0	2	1	1
3	5	0	0	0	3	3	0	1	453.58	0	0	0	1	0	1
3	6	0	0	0	1	2	1	1	398.62	0	0	0	1	2	1
3	7	0	0	0	2	1	1	2	541.64	0	0	0	2	1	1
3	8	0	0	0	3	1	1	2	438.75	0	0	0	1	1	1
3	9	0	0	0	4	4	0	1	430.78	0	0	0	2	0	1
3	10	0	0	0	4	4	0	2	469.63	0	0	0	2	0	1
3	11	0	0	0	1	3	1	1	477.58	0	0	0	1	1	1
3	12	0	0	0	4	4	0	2	477.5	0	0	0	2	0	1
3	13	0	0	0	4	4	0	1	454.57	0	0	0	2	0	1
3	14	0	0	0	2	4	1	2	405.49	0	0	0	2	2	1
3	15	0	0	0	4	1	1	2	460.81	1	0	0	2	1	0
3	16	0	0	0	1	3	1	1	408.51	0	0	0	1	1	1
3	17	0	0	0	2	3	1	2	429.46	0	0	0	2	1	1
3	18	0	0	0	4	3	1	2	437.7	0	0	0	2	1	1
3	19	0	0	0	4	1	1	1	438.67	0	0	0	2	1	1
3	20	0	0	0	4	4	0	2	421.5	0	0	0	2	0	1
3	21	0	0	0	3	3	0	2	797.47	0	0	0	1	0	1
3	22	0	0	0	1	1	0	1	422.79	0	0	0	1	0	1
3	23	0	0	0	4	2	1	2	390.47	0	0	0	2	2	1
3	24	0	0	0	4	3	1	2	389.42	0	0	0	2	1	1
3	25	0	0	0	3	3	0	2	580.99	0	0	0	1	0	1
3	26	0	0	0	3	4	1	2	453.58	0	0	0	1	2	1
3	27	0	0	0	3	4	1	1	437.18	0	0	0	1	2	1
3	28	0	0	0	2	3	1	2	509.71	0	0	0	2	1	1
3	29	0	0	0	3	3	0	2	373.34	0	0	0	1	0	1
3	30	0	0	0	1	3	1	2	438.45	0	0	0	1	1	1
3	31	0	0	0	3	4	1	1	437	0	0	0	1	2	1
3	32	0	0	0	1	1	0	1	469.51	0	0	0	1	0	1
3	33	0	0	0	2	1	1	2	421.23	0	0	0	2	1	1
3	34	0	0	0	1	1	0	2	445.28	0	0	0	1	0	1
3	35	0	0	0	1	2	1	1	469.67	0	0	0	1	2	1
3	36	0	0	0	4	2	1	1	459.46	0	0	0	2	2	1
3	37	0	0	0	3	4	1	1	405.02	0	0	0	1	2	1
3	38	0	0	0	2	2	0	1	549.48	0	0	0	2	0	1
3	39	0	0	0	4	4	0	1	470.31	0	0	0	2	0	1
3	40	0	0	0	1	1	0	1	462.46	0	0	0	1	0	1
3	41	0	0	0	2	4	1	1	349.47	0	0	0	2	2	1
3	42	0	0	0	2	3	1	1	389.99	0	0	0	2	1	1
3	43	0	0	0	4	1	1	1	389.42	1	0	0	2	1	0
3	44	0	0	0	4	1	1	2	377.36	0	0	0	2	1	1
3	45	0	0	0	1	4	1	1	453.54	1	0	0	1	2	0
3	46	0	0	0	3	1	1	1	453.35	0	0	0	1	1	1
3	47	0	0	0	2	4	1	1	389.5	0	0	0	2	2	1
3	48	0	0	0	3	3	0	1	558.46	0	0	0	1	0	1
3	49	0	0	0	3	4	1	1	421.33	0	0	0	1	2	1
3	50	0	0	0	3	4	1	2	445.54	0	0	0	1	2	1
3	51	0	0	0	2	1	1	2	436.67	0	0	0	2	1	1
3	52	0	0	0	3	3	0	2	445.71	0	0	0	1	0	1
3	53	0	0	0	3	3	0	2	405.55	0	0	0	1	0	1
3	54	0	0	0	1	3	1	2	462.79	0	0	0	1	1	1
3	55	0	0	0	1	2	1	2	452.86	0	0	0	1	2	1
3	56	0	0	0	3	1	1	1	406.08	0	0	0	1	1	1
3	57	0	0	0	4	4	0	2	437.54	0	0	0	2	0	1
3	58	0	0	0	2	2	0	2	494.69	0	0	0	2	0	1
3	59	0	0	0	3	2	1	2	414.87	0	0	0	1	2	1
3	60	0	0	0	1	4	1	2	447.03	0	0	0	1	2	1
3	61	0	0	0	3	4	1	2	390.33	0	0	0	1	2	1
3	62	0	0	0	2	1	1	1	413.55	0	0	0	2	1	1
3	63	0	0	0	3	1	1	1	445.11	0	0	0	1	1	1
3	64	0	0	0	3	4	1	1	525.57	0	0	0	1	2	1
3	65	0	0	0	4	3	1	1	421.66	0	0	0	2	1	1
3	66	0	0	0	4	4	0	2	414.49	0	0	0	2	0	1
3	67	0	0	0	3	2	1	1	397.16	0	0	0	1	2	1
3	68	0	0	0	1	3	1	1	453.53	0	0	0	1	1	1
3	69	0	0	0	1	3	1	1	397.49	0	0	0	1	1	1
3	70	0	0	0	2	1	1	2	444.93	0	0	0	2	1	1
3	71	0	0	0	4	2	1	2	421.69	0	0	0	2	2	1
3	72	0	0	0	2	1	1	1	404.96	0	0	0	2	1	1
3	73	0	0	0	4	1	1	2	422.63	0	0	0	2	1	1
3	74	0	0	0	2	1	1	1	374.45	0	0	0	2	1	1
3	75	0	0	0	4	3	1	2	373.23	0	0	0	2	1	1
3	76	0	0	0	2	2	0	2	509.17	0	0	0	2	0	1
3	77	0	0	0	1	4	1	1	421.93	0	0	0	1	2	1
3	78	0	0	0	2	1	1	1	357.84	0	0	0	2	1	1
3	79	0	0	0	3	2	1	2	413.48	0	0	0	1	2	1
3	80	0	0	0	2	4	1	2	453.01	0	0	0	2	2	1
3	81	0	0	0	2	2	0	2	469.53	0	0	0	2	0	1
3	82	0	0	0	4	2	1	1	437.2	0	0	0	2	2	1
3	83	0	0	0	3	2	1	2	436.41	0	0	0	1	2	1
3	84	0	0	0	3	2	1	1	421.69	0	0	0	1	2	1
3	85	0	0	0	4	3	1	2	405.29	0	0	0	2	1	1
3	86	0	0	0	2	2	0	1	365.38	0	0	0	2	0	1
3	87	0	0	0	3	4	1	2	429.32	0	0	0	1	2	1
3	88	0	0	0	3	4	1	2	406.66	0	0	0	1	2	1
3	89	0	0	0	2	3	1	1	365.41	0	0	0	2	1	1
3	90	0	0	0	3	2	1	1	477.6	1	0	0	1	2	0
3	91	0	0	0	1	1	0	2	431.01	0	0	0	1	0	1
3	92	0	0	0	1	1	0	2	429.28	0	0	0	1	0	1
3	93	0	0	0	3	1	1	2	486.41	0	0	0	1	1	1
3	94	0	0	0	4	1	1	1	452.34	0	0	0	2	1	1
3	95	0	0	0	4	3	1	2	470.47	0	0	0	2	1	1
3	96	0	0	0	1	2	1	2	446.29	0	0	0	1	2	1
3	97	0	0	0	3	2	1	1	446.73	0	0	0	1	2	1
3	98	0	0	0	2	4	1	2	582.64	0	0	0	2	2	1
3	99	0	0	0	1	1	0	1	404.92	0	0	0	1	0	1
3	100	0	0	0	2	2	0	2	598.82	0	0	0	2	0	1
3	101	0	0	0	1	3	1	2	437.55	0	0	0	1	1	1
3	102	0	0	0	4	1	1	2	478.32	0	0	0	2	1	1
3	103	0	0	0	2	2	0	1	421.56	0	0	0	2	0	1
3	104	0	0	0	3	1	1	2	437.45	0	0	0	1	1	1
3	105	0	0	0	1	3	1	2	421.66	0	0	0	1	1	1
3	106	0	0	0	3	2	1	2	525.3	0	0	0	1	2	1
3	107	0	0	0	2	1	1	2	453.69	0	0	0	2	1	1
3	108	0	0	0	3	3	0	2	454.78	0	0	0	1	0	1
3	109	0	0	0	3	4	1	1	436.79	0	0	0	1	2	1
3	110	0	0	0	3	4	1	2	446.34	0	0	0	1	2	1
3	111	0	0	0	2	4	1	2	462.5	0	0	0	2	2	1
3	112	0	0	0	1	2	1	1	453.59	0	0	0	1	2	1
3	113	0	0	0	1	4	1	2	446.55	0	0	0	1	2	1
3	114	0	0	0	4	3	1	1	429.55	0	0	0	2	1	1
3	115	0	0	0	1	3	1	1	388.45	0	0	0	1	1	1
3	116	0	0	0	4	2	1	1	412.09	0	0	0	2	2	1
3	117	0	0	0	3	1	1	2	414.72	0	0	0	1	1	1
3	118	0	0	0	4	4	0	2	398.75	0	0	0	2	0	1
3	119	0	0	0	1	1	0	2	422.64	1	0	0	1	0	0
3	120	0	0	0	2	4	1	1	395	0	0	0	2	2	1
3	121	0	0	0	1	2	1	1	409.89	0	0	0	1	2	1
3	122	0	0	0	4	4	0	2	421.68	0	0	0	2	0	1
3	123	0	0	0	1	1	0	1	405.06	0	0	0	1	0	1
3	124	0	0	0	4	1	1	1	422.81	0	0	0	2	1	1
3	125	0	0	0	4	2	1	1	422.81	0	0	0	2	2	1
3	126	0	0	0	4	2	1	2	437.64	0	0	0	2	2	1
3	127	0	0	0	1	2	1	1	430.29	0	0	0	1	2	1
3	128	0	0	0	2	3	1	2	453.02	0	0	0	2	1	1
3	129	0	0	0	2	1	1	2	485.57	0	0	0	2	1	1
3	130	0	0	0	4	1	1	2	437.34	0	0	0	2	1	1
3	131	0	0	0	2	4	1	1	398.96	0	0	0	2	2	1
3	132	0	0	0	4	3	1	1	525.14	0	0	0	2	1	1
3	133	0	0	0	1	3	1	2	437.5	0	0	0	1	1	1
3	134	0	0	0	2	1	1	2	645	0	0	0	2	1	1
3	135	0	0	0	1	3	1	1	413.69	0	0	0	1	1	1
3	136	0	0	0	1	2	1	2	422.58	0	0	0	1	2	1
3	137	0	0	0	4	2	1	2	405.58	0	0	0	2	2	1
3	138	0	0	0	3	2	1	2	468.98	0	0	0	1	2	1
3	139	0	0	0	3	2	1	1	508.57	0	0	0	1	2	1
3	140	0	0	0	1	3	1	1	453.57	0	0	0	1	1	1
3	141	0	0	0	4	2	1	2	436.33	0	0	0	2	2	1
3	142	0	0	0	3	2	1	2	493.51	0	0	0	1	2	1
3	143	0	0	0	2	2	0	2	477.52	0	0	0	2	0	1
3	144	0	0	0	3	1	1	2	420.85	0	0	0	1	1	1
3	145	0	0	0	2	3	1	2	381.46	1	0	0	2	1	0
3	146	0	0	0	1	1	0	2	399.95	0	0	0	1	0	1
3	147	0	0	0	2	1	1	1	589.51	0	0	0	2	1	1
3	148	0	0	0	1	2	1	2	414.81	0	0	0	1	2	1
3	149	0	0	0	1	4	1	1	725.44	0	0	0	1	2	1
3	150	0	0	0	2	1	1	1	478.67	0	0	0	2	1	1
3	151	0	0	0	2	3	1	2	485.18	0	0	0	2	1	1
3	152	0	0	0	1	1	0	2	462.67	0	0	0	1	0	1
3	153	0	0	0	4	3	1	1	493.35	0	0	0	2	1	1
3	154	0	0	0	4	4	0	1	412.93	0	0	0	2	0	1
3	155	0	0	0	3	1	1	1	501.47	0	0	0	1	1	1
3	156	0	0	0	3	1	1	1	486.87	0	0	0	1	1	1
3	157	0	0	0	2	2	0	2	501.5	0	0	0	2	0	1
3	158	0	0	0	4	3	1	1	445.73	0	0	0	2	1	1
3	159	0	0	0	2	3	1	1	396.35	0	0	0	2	1	1
3	160	0	0	0	1	2	1	2	430.43	0	0	0	1	2	1
3	161	0	0	0	4	1	1	1	645.55	0	0	0	2	1	1
3	162	0	0	0	2	3	1	1	557.36	0	0	0	2	1	1
3	163	0	0	0	2	1	1	1	438.47	0	0	0	2	1	1
3	164	0	0	0	2	3	1	2	541.49	0	0	0	2	1	1
3	165	0	0	0	1	2	1	1	493.55	0	0	0	1	2	1
3	166	0	0	0	1	2	1	2	548.86	0	0	0	1	2	1
3	167	0	0	0	4	4	0	1	533.2	0	0	0	2	0	1
3	168	0	0	0	4	4	0	1	429.43	0	0	0	2	0	1
3	169	0	0	0	3	2	1	1	453.46	0	0	0	1	2	1
3	170	0	0	0	1	1	0	2	420.95	0	0	0	1	0	1
3	171	0	0	0	1	4	1	2	389.61	0	0	0	1	2	1
3	172	0	0	0	2	3	1	1	389.73	0	0	0	2	1	1
3	173	0	0	0	4	2	1	1	494.52	0	0	0	2	2	1
3	174	0	0	0	1	1	0	1	454.61	0	0	0	1	0	1
3	175	0	0	0	1	1	0	1	421.65	0	0	0	1	0	1
3	176	0	0	0	1	3	1	2	445.43	0	0	0	1	1	1
3	177	0	0	0	3	3	0	1	397.59	0	0	0	1	0	1
3	178	0	0	0	3	4	1	1	404.97	0	0	0	1	2	1
3	179	0	0	0	3	3	0	1	422.44	0	0	0	1	0	1
3	180	0	0	0	2	4	1	2	510.6	0	0	0	2	2	1
3	181	0	0	0	3	1	1	2	444.88	0	0	0	1	1	1
3	182	0	0	0	2	2	0	1	381.68	0	0	0	2	0	1
3	183	0	0	0	3	4	1	2	445.63	0	0	0	1	2	1
3	184	0	0	0	1	4	1	1	461.45	0	0	0	1	2	1
3	185	0	0	0	3	3	0	2	430.3	0	0	0	1	0	1
3	186	0	0	0	1	4	1	1	453.58	0	0	0	1	2	1
3	187	0	0	0	2	3	1	1	389.47	0	0	0	2	1	1
3	188	0	0	0	3	3	0	1	588.35	0	0	0	1	0	1
3	189	0	0	0	4	1	1	1	469.67	0	0	0	2	1	1
3	190	0	0	0	1	2	1	1	453.41	0	0	0	1	2	1
3	191	0	0	0	4	3	1	2	389.32	0	0	0	2	1	1
3	192	0	0	0	4	1	1	1	508.26	0	0	0	2	1	1
3	193	0	0	0	2	4	1	2	501.47	0	0	0	2	2	1
3	194	0	0	0	2	4	1	1	421.42	0	0	0	2	2	1
3	195	0	0	0	2	4	1	1	420.35	0	0	0	2	2	1
3	196	0	0	0	2	2	0	1	381.39	0	0	0	2	0	1
3	197	0	0	0	3	1	1	1	508.69	0	0	0	1	1	1
3	198	0	0	0	3	1	1	1	357.73	0	0	0	1	1	1
3	199	0	0	0	4	2	1	1	429.48	0	0	0	2	2	1
3	200	0	0	0	4	1	1	2	429.47	0	0	0	2	1	1
3	201	0	0	0	3	3	0	1	405.61	0	0	0	1	0	1
3	202	0	0	0	2	3	1	1	397.48	0	0	0	2	1	1
3	203	0	0	0	4	1	1	2	413.07	0	0	0	2	1	1
3	204	0	0	0	3	1	1	2	501.43	0	0	0	1	1	1
3	205	0	0	0	2	2	0	2	525.71	0	0	0	2	0	1
3	206	0	0	0	4	4	0	1	494.79	0	0	0	2	0	1
3	207	0	0	0	4	2	1	2	446.48	0	0	0	2	2	1
3	208	0	0	0	3	2	1	1	406.63	0	0	0	1	2	1
3	209	0	0	0	3	3	0	1	413.5	0	0	0	1	0	1
3	210	0	0	0	3	2	1	2	517.63	0	0	0	1	2	1
3	211	0	0	0	1	4	1	2	493.6	0	0	0	1	2	1
3	212	0	0	0	2	2	0	1	533.39	0	0	0	2	0	1
3	213	0	0	0	2	4	1	2	493.57	0	0	0	2	2	1
3	214	0	0	0	1	4	1	2	436.83	0	0	0	1	2	1
3	215	0	0	0	4	2	1	2	629.46	0	0	0	2	2	1
3	216	0	0	0	1	4	1	1	430.35	0	0	0	1	2	1
3	217	0	0	0	1	4	1	2	421.65	0	0	0	1	2	1
3	218	0	0	0	1	3	1	2	397.61	0	0	0	1	1	1
3	219	0	0	0	1	4	1	2	396.89	0	0	0	1	2	1
3	220	0	0	0	2	4	1	1	421.58	0	0	0	2	2	1
3	221	0	0	0	2	2	0	1	381.69	0	0	0	2	0	1
3	222	0	0	0	4	3	1	2	469.13	0	0	0	2	1	1
3	223	0	0	0	2	3	1	2	565.75	0	0	0	2	1	1
3	224	0	0	0	1	4	1	1	405.18	0	0	0	1	2	1
5	1	0	0	0	4	2	1	1	894.15	0	0	0	2	2	1
5	2	0	0	0	4	3	1	1	576.69	0	0	0	2	1	1
5	3	0	0	0	1	2	1	2	528.94	0	0	0	1	2	1
5	4	0	0	0	4	3	1	1	607.89	0	0	0	2	1	1
5	5	0	0	0	3	3	0	1	664.68	0	0	0	1	0	1
5	6	0	0	0	1	2	1	1	486.19	0	0	0	1	2	1
5	7	0	0	0	2	1	1	2	580.39	0	0	0	2	1	1
5	8	0	0	0	3	1	1	2	660.63	0	0	0	1	1	1
5	9	0	0	0	4	4	0	1	546.33	0	0	0	2	0	1
5	10	0	0	0	4	4	0	2	565.73	0	0	0	2	0	1
5	11	0	0	0	1	3	1	1	641.53	0	0	0	1	1	1
5	12	0	0	0	4	4	0	2	550.74	0	0	0	2	0	1
5	13	0	0	0	4	4	0	1	574.43	0	0	0	2	0	1
5	14	0	0	0	2	4	1	2	526.31	0	0	0	2	2	1
5	15	0	0	0	4	1	1	2	633.4	0	0	0	2	1	1
5	16	0	0	0	1	3	1	1	1118.51	0	0	0	1	1	1
5	17	0	0	0	2	3	1	2	545.46	0	0	0	2	1	1
5	18	0	0	0	4	3	1	2	452.99	0	0	0	2	1	1
5	19	0	0	0	4	1	1	1	454.28	0	0	0	2	1	1
5	20	0	0	0	4	4	0	2	455.95	0	0	0	2	0	1
5	21	0	0	0	3	3	0	2	617.26	0	0	0	1	0	1
5	22	0	0	0	1	1	0	1	582.05	0	0	0	1	0	1
5	23	0	0	0	4	2	1	2	406.45	0	0	0	2	2	1
5	24	0	0	0	4	3	1	2	502.62	0	0	0	2	1	1
5	25	0	0	0	3	3	0	2	489.32	1	0	0	1	0	0
5	26	0	0	0	3	4	1	2	619.87	0	0	0	1	2	1
5	27	0	0	0	3	4	1	1	616.83	0	0	0	1	2	1
5	28	0	0	0	2	3	1	2	901.23	0	0	0	2	1	1
5	29	0	0	0	3	3	0	2	423.73	0	0	0	1	0	1
5	30	0	0	0	1	3	1	2	544.9	0	0	0	1	1	1
5	31	0	0	0	3	4	1	1	516.23	0	0	0	1	2	1
5	32	0	0	0	1	1	0	1	495.11	0	0	0	1	0	1
5	33	0	0	0	2	1	1	2	561.44	0	0	0	2	1	1
5	34	0	0	0	1	1	0	2	457.06	0	0	0	1	0	1
5	35	0	0	0	1	2	1	1	494.9	0	0	0	1	2	1
5	36	0	0	0	4	2	1	1	593.12	0	0	0	2	2	1
5	37	0	0	0	3	4	1	1	533.62	0	0	0	1	2	1
5	38	0	0	0	2	2	0	1	468.62	0	0	0	2	0	1
5	39	0	0	0	4	4	0	1	462.57	0	0	0	2	0	1
5	40	0	0	0	1	1	0	1	420.46	0	0	0	1	0	1
5	41	0	0	0	2	4	1	1	600.94	0	0	0	2	2	1
5	42	0	0	0	2	3	1	1	497.81	0	0	0	2	1	1
5	43	0	0	0	4	1	1	1	532.08	0	0	0	2	1	1
5	44	0	0	0	4	1	1	2	579.24	0	0	0	2	1	1
5	45	0	0	0	1	4	1	1	579.43	0	0	0	1	2	1
5	46	0	0	0	3	1	1	1	595.24	0	0	0	1	1	1
5	47	0	0	0	2	4	1	1	455.85	0	0	0	2	2	1
5	48	0	0	0	3	3	0	1	473.13	0	0	0	1	0	1
5	49	0	0	0	3	4	1	1	403.09	0	0	0	1	2	1
5	50	0	0	0	3	4	1	2	387.82	1	0	0	1	2	0
5	51	0	0	0	2	1	1	2	708.44	0	0	0	2	1	1
5	52	0	0	0	3	3	0	2	611.17	0	0	0	1	0	1
5	53	0	0	0	3	3	0	2	463.7	0	0	0	1	0	1
5	54	0	0	0	1	3	1	2	485.63	0	0	0	1	1	1
5	55	0	0	0	1	2	1	2	387.78	0	0	0	1	2	1
5	56	0	0	0	3	1	1	1	640.11	0	0	0	1	1	1
5	57	0	0	0	4	4	0	2	517.4	0	0	0	2	0	1
5	58	0	0	0	2	2	0	2	560.36	0	0	0	2	0	1
5	59	0	0	0	3	2	1	2	615.9	0	0	0	1	2	1
5	60	0	0	0	1	4	1	2	580.55	0	0	0	1	2	1
5	61	0	0	0	3	4	1	2	628.67	0	0	0	1	2	1
5	62	0	0	0	2	1	1	1	613.86	0	0	0	2	1	1
5	63	0	0	0	3	1	1	1	562.36	0	0	0	1	1	1
5	64	0	0	0	3	4	1	1	478.41	0	0	0	1	2	1
5	65	0	0	0	4	3	1	1	552.21	0	0	0	2	1	1
5	66	0	0	0	4	4	0	2	543.89	0	0	0	2	0	1
5	67	0	0	0	3	2	1	1	483.75	0	0	0	1	2	1
5	68	0	0	0	1	3	1	1	529.57	0	0	0	1	1	1
5	69	0	0	0	1	3	1	1	432.73	0	0	0	1	1	1
5	70	0	0	0	2	1	1	2	541.81	0	0	0	2	1	1
5	71	0	0	0	4	2	1	2	449.48	0	0	0	2	2	1
5	72	0	0	0	2	1	1	1	594.83	0	0	0	2	1	1
5	73	0	0	0	4	1	1	2	422.92	0	0	0	2	1	1
5	74	0	0	0	2	1	1	1	448.31	0	0	0	2	1	1
5	75	0	0	0	4	3	1	2	417.5	0	0	0	2	1	1
5	76	0	0	0	2	2	0	2	470.22	0	0	0	2	0	1
5	77	0	0	0	1	4	1	1	736.63	0	0	0	1	2	1
5	78	0	0	0	2	1	1	1	583.32	0	0	0	2	1	1
5	79	0	0	0	3	2	1	2	599.56	0	0	0	1	2	1
5	80	0	0	0	2	4	1	2	527.99	0	0	0	2	2	1
5	81	0	0	0	2	2	0	2	463.13	0	0	0	2	0	1
5	82	0	0	0	4	2	1	1	628.99	0	0	0	2	2	1
5	83	0	0	0	3	2	1	2	613.83	0	0	0	1	2	1
5	84	0	0	0	3	2	1	1	594.79	0	0	0	1	2	1
5	85	0	0	0	4	3	1	2	534.96	0	0	0	2	1	1
5	86	0	0	0	2	2	0	1	422.11	0	0	0	2	0	1
5	87	0	0	0	3	4	1	2	591.32	0	0	0	1	2	1
5	88	0	0	0	3	4	1	2	595.38	0	0	0	1	2	1
5	89	0	0	0	2	3	1	1	535.94	0	0	0	2	1	1
5	90	0	0	0	3	2	1	1	774.93	0	0	0	1	2	1
5	91	0	0	0	1	1	0	2	479.22	0	0	0	1	0	1
5	92	0	0	0	1	1	0	2	521.11	0	0	0	1	0	1
5	93	0	0	0	3	1	1	2	515.72	0	0	0	1	1	1
5	94	0	0	0	4	1	1	1	542.91	0	0	0	2	1	1
5	95	0	0	0	4	3	1	2	562.15	0	0	0	2	1	1
5	96	0	0	0	1	2	1	2	461.96	0	0	0	1	2	1
5	97	0	0	0	3	2	1	1	515.85	0	0	0	1	2	1
5	98	0	0	0	2	4	1	2	590.5	0	0	0	2	2	1
5	99	0	0	0	1	1	0	1	515.05	0	0	0	1	0	1
5	100	0	0	0	2	2	0	2	541.85	0	0	0	2	0	1
5	101	0	0	0	1	3	1	2	561.15	0	0	0	1	1	1
5	102	0	0	0	4	1	1	2	600.93	0	0	0	2	1	1
5	103	0	0	0	2	2	0	1	449.3	0	0	0	2	0	1
5	104	0	0	0	3	1	1	2	899.01	0	0	0	1	1	1
5	105	0	0	0	1	3	1	2	389.25	0	0	0	1	1	1
5	106	0	0	0	3	2	1	2	529.58	0	0	0	1	2	1
5	107	0	0	0	2	1	1	2	480.75	0	0	0	2	1	1
5	108	0	0	0	3	3	0	2	511.08	0	0	0	1	0	1
5	109	0	0	0	3	4	1	1	421.72	1	0	0	1	2	0
5	110	0	0	0	3	4	1	2	451.11	0	0	0	1	2	1
5	111	0	0	0	2	4	1	2	452.55	0	0	0	2	2	1
5	112	0	0	0	1	2	1	1	533.88	0	0	0	1	2	1
5	113	0	0	0	1	4	1	2	709.06	0	0	0	1	2	1
5	114	0	0	0	4	3	1	1	611.87	0	0	0	2	1	1
5	115	0	0	0	1	3	1	1	464.42	0	0	0	1	1	1
5	116	0	0	0	4	2	1	1	646.36	0	0	0	2	2	1
5	117	0	0	0	3	1	1	2	655.89	1	0	0	1	1	0
5	118	0	0	0	4	4	0	2	449.77	0	0	0	2	0	1
5	119	0	0	0	1	1	0	2	579.23	0	0	0	1	0	1
5	120	0	0	0	2	4	1	1	755.37	0	0	0	2	2	1
5	121	0	0	0	1	2	1	1	521.33	0	0	0	1	2	1
5	122	0	0	0	4	4	0	2	564.03	0	0	0	2	0	1
5	123	0	0	0	1	1	0	1	496.1	0	0	0	1	0	1
5	124	0	0	0	4	1	1	1	578.21	0	0	0	2	1	1
5	125	0	0	0	4	2	1	1	418.53	0	0	0	2	2	1
5	126	0	0	0	4	2	1	2	599.2	0	0	0	2	2	1
5	127	0	0	0	1	2	1	1	607.76	0	0	0	1	2	1
5	128	0	0	0	2	3	1	2	664.43	0	0	0	2	1	1
5	129	0	0	0	2	1	1	2	550.01	0	0	0	2	1	1
5	130	0	0	0	4	1	1	2	569.53	0	0	0	2	1	1
5	131	0	0	0	2	4	1	1	629.23	0	0	0	2	2	1
5	132	0	0	0	4	3	1	1	486.21	0	0	0	2	1	1
5	133	0	0	0	1	3	1	2	548.58	0	0	0	1	1	1
5	134	0	0	0	2	1	1	2	535.85	0	0	0	2	1	1
5	135	0	0	0	1	3	1	1	695.19	0	0	0	1	1	1
5	136	0	0	0	1	2	1	2	529.53	0	0	0	1	2	1
5	137	0	0	0	4	2	1	2	544.54	0	0	0	2	2	1
5	138	0	0	0	3	2	1	2	724.08	0	0	0	1	2	1
5	139	0	0	0	3	2	1	1	502.71	0	0	0	1	2	1
5	140	0	0	0	1	3	1	1	569.37	0	0	0	1	1	1
5	141	0	0	0	4	2	1	2	501.07	0	0	0	2	2	1
5	142	0	0	0	3	2	1	2	567.62	0	0	0	1	2	1
5	143	0	0	0	2	2	0	2	691.53	0	0	0	2	0	1
5	144	0	0	0	3	1	1	2	525.73	0	0	0	1	1	1
5	145	0	0	0	2	3	1	2	568.87	0	0	0	2	1	1
5	146	0	0	0	1	1	0	2	468.58	0	0	0	1	0	1
5	147	0	0	0	2	1	1	1	622.55	0	0	0	2	1	1
5	148	0	0	0	1	2	1	2	559.69	0	0	0	1	2	1
5	149	0	0	0	1	4	1	1	695.02	0	0	0	1	2	1
5	150	0	0	0	2	1	1	1	577.75	0	0	0	2	1	1
5	151	0	0	0	2	3	1	2	545.97	0	0	0	2	1	1
5	152	0	0	0	1	1	0	2	485.06	0	0	0	1	0	1
5	153	0	0	0	4	3	1	1	595.36	0	0	0	2	1	1
5	154	0	0	0	4	4	0	1	583.44	0	0	0	2	0	1
5	155	0	0	0	3	1	1	1	727.76	0	0	0	1	1	1
5	156	0	0	0	3	1	1	1	1246.75	0	0	0	1	1	0
5	157	0	0	0	2	2	0	2	640.26	0	0	0	2	0	1
5	158	0	0	0	4	3	1	1	629.68	0	0	0	2	1	1
5	159	0	0	0	2	3	1	1	646.51	0	0	0	2	1	1
5	160	0	0	0	1	2	1	2	560.34	0	0	0	1	2	1
5	161	0	0	0	4	1	1	1	647.66	0	0	0	2	1	1
5	162	0	0	0	2	3	1	1	657.17	0	0	0	2	1	1
5	163	0	0	0	2	1	1	1	431.07	0	0	0	2	1	1
5	164	0	0	0	2	3	1	2	503.84	0	0	0	2	1	1
5	165	0	0	0	1	2	1	1	510.76	0	0	0	1	2	1
5	166	0	0	0	1	2	1	2	565.28	0	0	0	1	2	1
5	167	0	0	0	4	4	0	1	561.12	0	0	0	2	0	1
5	168	0	0	0	4	4	0	1	440.83	0	0	0	2	0	1
5	169	0	0	0	3	2	1	1	469.89	0	0	0	1	2	1
5	170	0	0	0	1	1	0	2	480.08	0	0	0	1	0	1
5	171	0	0	0	1	4	1	2	686.08	0	0	0	1	2	1
5	172	0	0	0	2	3	1	1	756.31	0	0	0	2	1	1
5	173	0	0	0	4	2	1	1	516.07	0	0	0	2	2	1
5	174	0	0	0	1	1	0	1	494.79	0	0	0	1	0	1
5	175	0	0	0	1	1	0	1	465.4	0	0	0	1	0	1
5	176	0	0	0	1	3	1	2	534.94	0	0	0	1	1	1
5	177	0	0	0	3	3	0	1	582.08	0	0	0	1	0	1
5	178	0	0	0	3	4	1	1	534.36	0	0	0	1	2	1
5	179	0	0	0	3	3	0	1	533.26	0	0	0	1	0	1
5	180	0	0	0	2	4	1	2	516.61	0	0	0	2	2	1
5	181	0	0	0	3	1	1	2	767.36	0	0	0	1	1	1
5	182	0	0	0	2	2	0	1	563.23	0	0	0	2	0	1
5	183	0	0	0	3	4	1	2	591.26	0	0	0	1	2	1
5	184	0	0	0	1	4	1	1	579.32	0	0	0	1	2	1
5	185	0	0	0	3	3	0	2	467.65	0	0	0	1	0	1
5	186	0	0	0	1	4	1	1	505.17	0	0	0	1	2	1
5	187	0	0	0	2	3	1	1	559.94	0	0	0	2	1	1
5	188	0	0	0	3	3	0	1	679.61	0	0	0	1	0	1
5	189	0	0	0	4	1	1	1	473.34	0	0	0	2	1	1
5	190	0	0	0	1	2	1	1	435.52	0	0	0	1	2	1
5	191	0	0	0	4	3	1	2	576.63	0	0	0	2	1	1
5	192	0	0	0	4	1	1	1	592.75	0	0	0	2	1	1
5	193	0	0	0	2	4	1	2	469.21	0	0	0	2	2	1
5	194	0	0	0	2	4	1	1	399.02	0	0	0	2	2	1
5	195	0	0	0	2	4	1	1	463.85	0	0	0	2	2	1
5	196	0	0	0	2	2	0	1	389.2	0	0	0	2	0	1
5	197	0	0	0	3	1	1	1	641.59	0	0	0	1	1	1
5	198	0	0	0	3	1	1	1	422.99	0	0	0	1	1	1
5	199	0	0	0	4	2	1	1	463.9	0	0	0	2	2	1
5	200	0	0	0	4	1	1	2	389.4	1	0	0	2	1	0
5	201	0	0	0	3	3	0	1	646.21	0	0	0	1	0	1
5	202	0	0	0	2	3	1	1	991.83	0	0	0	2	1	1
5	203	0	0	0	4	1	1	2	532.07	0	0	0	2	1	1
5	204	0	0	0	3	1	1	2	579.19	0	0	0	1	1	1
5	205	0	0	0	2	2	0	2	451.39	0	0	0	2	0	1
5	206	0	0	0	4	4	0	1	548.69	0	0	0	2	0	1
5	207	0	0	0	4	2	1	2	504.26	0	0	0	2	2	1
5	208	0	0	0	3	2	1	1	494.92	0	0	0	1	2	1
5	209	0	0	0	3	3	0	1	417.21	0	0	0	1	0	1
5	210	0	0	0	3	2	1	2	566.11	0	0	0	1	2	1
5	211	0	0	0	1	4	1	2	625.73	0	0	0	1	2	1
5	212	0	0	0	2	2	0	1	531.01	0	0	0	2	0	1
5	213	0	0	0	2	4	1	2	657.98	0	0	0	2	2	1
5	214	0	0	0	1	4	1	2	463.74	0	0	0	1	2	1
5	215	0	0	0	4	2	1	2	517.62	0	0	0	2	2	1
5	216	0	0	0	1	4	1	1	656.26	0	0	0	1	2	1
5	217	0	0	0	1	4	1	2	462.19	0	0	0	1	2	1
5	218	0	0	0	1	3	1	2	371.79	0	0	0	1	1	1
5	219	0	0	0	1	4	1	2	391.62	0	0	0	1	2	1
5	220	0	0	0	2	4	1	1	564.18	0	0	0	2	2	1
5	221	0	0	0	2	2	0	1	511.73	0	0	0	2	0	1
5	222	0	0	0	4	3	1	2	422.62	0	0	0	2	1	1
5	223	0	0	0	2	3	1	2	527.39	0	0	0	2	1	1
5	224	0	0	0	1	4	1	1	414.59	0	0	0	1	2	1
4	1	0	0	0	4	2	1	1	626.27	0	0	0	2	2	1
4	2	0	0	0	4	3	1	1	539.35	0	0	0	2	1	1
4	3	0	0	0	1	2	1	2	534.73	0	0	0	1	2	1
4	4	0	0	0	4	3	1	1	613.66	0	0	0	2	1	1
4	5	0	0	0	3	3	0	1	634.54	0	0	0	1	0	1
4	6	0	0	0	1	2	1	1	383.87	0	0	0	1	2	1
4	7	0	0	0	2	1	1	2	495.64	0	0	0	2	1	1
4	8	0	0	0	3	1	1	2	610.24	0	0	0	1	1	1
4	9	0	0	0	4	4	0	1	462.85	0	0	0	2	0	1
4	10	0	0	0	4	4	0	2	388.63	0	0	0	2	0	1
4	11	0	0	0	1	3	1	1	480.8	0	0	0	1	1	1
4	12	0	0	0	4	4	0	2	399	0	0	0	2	0	1
4	13	0	0	0	4	4	0	1	407.55	0	0	0	2	0	1
4	14	0	0	0	2	4	1	2	503.94	0	0	0	2	2	1
4	15	0	0	0	4	1	1	2	390.68	0	0	0	2	1	1
4	16	0	0	0	1	3	1	1	418.85	0	0	0	1	1	1
4	17	0	0	0	2	3	1	2	727.62	0	0	0	2	1	1
4	18	0	0	0	4	3	1	2	414.96	0	0	0	2	1	1
4	19	0	0	0	4	1	1	1	491.35	0	0	0	2	1	1
4	20	0	0	0	4	4	0	2	541.91	0	0	0	2	0	1
4	21	0	0	0	3	3	0	2	673.26	0	0	0	1	0	1
4	22	0	0	0	1	1	0	1	643.1	0	0	0	1	0	1
4	23	0	0	0	4	2	1	2	576.47	0	0	0	2	2	1
4	24	0	0	0	4	3	1	2	440.3	0	0	0	2	1	1
4	25	0	0	0	3	3	0	2	613.63	0	0	0	1	0	1
4	26	0	0	0	3	4	1	2	562.37	0	0	0	1	2	1
4	27	0	0	0	3	4	1	1	590.08	0	0	0	1	2	1
4	28	0	0	0	2	3	1	2	850.48	0	0	0	2	1	1
4	29	0	0	0	3	3	0	2	611.79	0	0	0	1	0	1
4	30	0	0	0	1	3	1	2	544.7	0	0	0	1	1	1
4	31	0	0	0	3	4	1	1	611.9	0	0	0	1	2	1
4	32	0	0	0	1	1	0	1	496.68	0	0	0	1	0	1
4	33	0	0	0	2	1	1	2	571.23	0	0	0	2	1	1
4	34	0	0	0	1	1	0	2	630.74	0	0	0	1	0	1
4	35	0	0	0	1	2	1	1	456	0	0	0	1	2	1
4	36	0	0	0	4	2	1	1	769.32	0	0	0	2	2	1
4	37	0	0	0	3	4	1	1	629.12	0	0	0	1	2	1
4	38	0	0	0	2	2	0	1	590.17	0	0	0	2	0	1
4	39	0	0	0	4	4	0	1	626.29	0	0	0	2	0	1
4	40	0	0	0	1	1	0	1	515.53	0	0	0	1	0	1
4	41	0	0	0	2	4	1	1	534.15	0	0	0	2	2	1
4	42	0	0	0	2	3	1	1	645.23	0	0	0	2	1	1
4	43	0	0	0	4	1	1	1	590.85	0	0	0	2	1	1
4	44	0	0	0	4	1	1	2	410.97	0	0	0	2	1	1
4	45	0	0	0	1	4	1	1	511.83	0	0	0	1	2	1
4	46	0	0	0	3	1	1	1	718.35	0	0	0	1	1	1
4	47	0	0	0	2	4	1	1	425.48	0	0	0	2	2	1
4	48	0	0	0	3	3	0	1	514.3	0	0	0	1	0	1
4	49	0	0	0	3	4	1	1	392.69	0	0	0	1	2	1
4	50	0	0	0	3	4	1	2	429.23	0	0	0	1	2	1
4	51	0	0	0	2	1	1	2	582.16	0	0	0	2	1	1
4	52	0	0	0	3	3	0	2	582.14	0	0	0	1	0	1
4	53	0	0	0	3	3	0	2	326.29	0	0	0	1	0	1
4	54	0	0	0	1	3	1	2	640.89	0	0	0	1	1	1
4	55	0	0	0	1	2	1	2	454.34	0	0	0	1	2	1
4	56	0	0	0	3	1	1	1	567.7	0	0	0	1	1	1
4	57	0	0	0	4	4	0	2	435.49	0	0	0	2	0	1
4	58	0	0	0	2	2	0	2	512.8	0	0	0	2	0	1
4	59	0	0	0	3	2	1	2	567.22	0	0	0	1	2	1
4	60	0	0	0	1	4	1	2	531.22	0	0	0	1	2	1
4	61	0	0	0	3	4	1	2	602.32	0	0	0	1	2	1
4	62	0	0	0	2	1	1	1	546.72	0	0	0	2	1	1
4	63	0	0	0	3	1	1	1	542.17	0	0	0	1	1	1
4	64	0	0	0	3	4	1	1	601.23	0	0	0	1	2	1
4	65	0	0	0	4	3	1	1	666.01	0	0	0	2	1	1
4	66	0	0	0	4	4	0	2	487.64	0	0	0	2	0	1
4	67	0	0	0	3	2	1	1	733.66	0	0	0	1	2	1
4	68	0	0	0	1	3	1	1	548.95	0	0	0	1	1	1
4	69	0	0	0	1	3	1	1	464.06	0	0	0	1	1	1
4	70	0	0	0	2	1	1	2	637.94	0	0	0	2	1	1
4	71	0	0	0	4	2	1	2	619.06	0	0	0	2	2	1
4	72	0	0	0	2	1	1	1	423.8	0	0	0	2	1	1
4	73	0	0	0	4	1	1	2	401.19	0	0	0	2	1	1
4	74	0	0	0	2	1	1	1	513.24	0	0	0	2	1	1
4	75	0	0	0	4	3	1	2	447.99	0	0	0	2	1	1
4	76	0	0	0	2	2	0	2	673.31	0	0	0	2	0	1
4	77	0	0	0	1	4	1	1	475.34	0	0	0	1	2	1
4	78	0	0	0	2	1	1	1	645.3	0	0	0	2	1	1
4	79	0	0	0	3	2	1	2	654.62	0	0	0	1	2	1
4	80	0	0	0	2	4	1	2	448.29	0	0	0	2	2	1
4	81	0	0	0	2	2	0	2	377.57	0	0	0	2	0	1
4	82	0	0	0	4	2	1	1	545.6	0	0	0	2	2	1
4	83	0	0	0	3	2	1	2	629.17	0	0	0	1	2	1
4	84	0	0	0	3	2	1	1	533.83	0	0	0	1	2	1
4	85	0	0	0	4	3	1	2	421.12	0	0	0	2	1	1
4	86	0	0	0	2	2	0	1	357.91	0	0	0	2	0	1
4	87	0	0	0	3	4	1	2	477.51	0	0	0	1	2	1
4	88	0	0	0	3	4	1	2	423.54	0	0	0	1	2	1
4	89	0	0	0	2	3	1	1	464.29	0	0	0	2	1	1
4	90	0	0	0	3	2	1	1	526.23	0	0	0	1	2	1
4	91	0	0	0	1	1	0	2	680.83	0	0	0	1	0	1
4	92	0	0	0	1	1	0	2	455.13	0	0	0	1	0	1
4	93	0	0	0	3	1	1	2	456.64	0	0	0	1	1	1
4	94	0	0	0	4	1	1	1	574.15	0	0	0	2	1	1
4	95	0	0	0	4	3	1	2	438.38	0	0	0	2	1	1
4	96	0	0	0	1	2	1	2	475.52	0	0	0	1	2	1
4	97	0	0	0	3	2	1	1	701.37	0	0	0	1	2	1
4	98	0	0	0	2	4	1	2	623.92	0	0	0	2	2	1
4	99	0	0	0	1	1	0	1	448.7	0	0	0	1	0	1
4	100	0	0	0	2	2	0	2	586.39	0	0	0	2	0	1
4	101	0	0	0	1	3	1	2	502.44	0	0	0	1	1	1
4	102	0	0	0	4	1	1	2	608.82	0	0	0	2	1	1
4	103	0	0	0	2	2	0	1	513.46	0	0	0	2	0	1
4	104	0	0	0	3	1	1	2	680.28	0	0	0	1	1	1
4	105	0	0	0	1	3	1	2	526.58	0	0	0	1	1	1
4	106	0	0	0	3	2	1	2	641.02	0	0	0	1	2	1
4	107	0	0	0	2	1	1	2	542.2	0	0	0	2	1	1
4	108	0	0	0	3	3	0	2	529.7	0	0	0	1	0	1
4	109	0	0	0	3	4	1	1	488.58	0	0	0	1	2	1
4	110	0	0	0	3	4	1	2	407.04	0	0	0	1	2	1
4	111	0	0	0	2	4	1	2	679.28	0	0	0	2	2	1
4	112	0	0	0	1	2	1	1	545.2	0	0	0	1	2	1
4	113	0	0	0	1	4	1	2	516.67	0	0	0	1	2	1
4	114	0	0	0	4	3	1	1	919.29	0	0	0	2	1	1
4	115	0	0	0	1	3	1	1	466.39	0	0	0	1	1	1
4	116	0	0	0	4	2	1	1	584	0	0	0	2	2	1
4	117	0	0	0	3	1	1	2	511.92	0	0	0	1	1	1
4	118	0	0	0	4	4	0	2	430.76	0	0	0	2	0	1
4	119	0	0	0	1	1	0	2	391.57	0	0	0	1	0	1
4	120	0	0	0	2	4	1	1	763.96	0	0	0	2	2	1
4	121	0	0	0	1	2	1	1	439.73	0	0	0	1	2	1
4	122	0	0	0	4	4	0	2	453.01	0	0	0	2	0	1
4	123	0	0	0	1	1	0	1	446.32	0	0	0	1	0	1
4	124	0	0	0	4	1	1	1	431.84	0	0	0	2	1	1
4	125	0	0	0	4	2	1	1	368.88	0	0	0	2	2	1
4	126	0	0	0	4	2	1	2	404.64	0	0	0	2	2	1
4	127	0	0	0	1	2	1	1	461.22	0	0	0	1	2	1
4	128	0	0	0	2	3	1	2	546.75	0	0	0	2	1	1
4	129	0	0	0	2	1	1	2	502.05	0	0	0	2	1	1
4	130	0	0	0	4	1	1	2	424.59	0	0	0	2	1	1
4	131	0	0	0	2	4	1	1	441.41	0	0	0	2	2	1
4	132	0	0	0	4	3	1	1	430.75	0	0	0	2	1	1
4	133	0	0	0	1	3	1	2	495.7	0	0	0	1	1	1
4	134	0	0	0	2	1	1	2	466	0	0	0	2	1	1
4	135	0	0	0	1	3	1	1	463.86	0	0	0	1	1	1
4	136	0	0	0	1	2	1	2	485.35	0	0	0	1	2	1
4	137	0	0	0	4	2	1	2	499.66	1	0	0	2	2	0
4	138	0	0	0	3	2	1	2	714.24	0	0	0	1	2	1
4	139	0	0	0	3	2	1	1	600.95	0	0	0	1	2	1
4	140	0	0	0	1	3	1	1	481.37	0	0	0	1	1	1
4	141	0	0	0	4	2	1	2	567.5	0	0	0	2	2	1
4	142	0	0	0	3	2	1	2	483.42	0	0	0	1	2	1
4	143	0	0	0	2	2	0	2	433.4	1	0	0	2	0	0
4	144	0	0	0	3	1	1	2	595.11	0	0	0	1	1	1
4	145	0	0	0	2	3	1	2	519.23	0	0	0	2	1	1
4	146	0	0	0	1	1	0	2	434.25	0	0	0	1	0	1
4	147	0	0	0	2	1	1	1	527.28	0	0	0	2	1	1
4	148	0	0	0	1	2	1	2	510.41	0	0	0	1	2	1
4	149	0	0	0	1	4	1	1	461.12	0	0	0	1	2	1
4	150	0	0	0	2	1	1	1	562.6	0	0	0	2	1	1
4	151	0	0	0	2	3	1	2	534.61	0	0	0	2	1	1
4	152	0	0	0	1	1	0	2	517.6	0	0	0	1	0	1
4	153	0	0	0	4	3	1	1	824.47	0	0	0	2	1	1
4	154	0	0	0	4	4	0	1	417.53	0	0	0	2	0	1
4	155	0	0	0	3	1	1	1	718.03	0	0	0	1	1	1
4	156	0	0	0	3	1	1	1	577.11	0	0	0	1	1	1
4	157	0	0	0	2	2	0	2	441.16	0	0	0	2	0	1
4	158	0	0	0	4	3	1	1	494.29	0	0	0	2	1	1
4	159	0	0	0	2	3	1	1	376.82	0	0	0	2	1	1
4	160	0	0	0	1	2	1	2	432.57	0	0	0	1	2	1
4	161	0	0	0	4	1	1	1	478.03	0	0	0	2	1	1
4	162	0	0	0	2	3	1	1	559.82	0	0	0	2	1	1
4	163	0	0	0	2	1	1	1	527.6	0	0	0	2	1	1
4	164	0	0	0	2	3	1	2	654.57	0	0	0	2	1	1
4	165	0	0	0	1	2	1	1	399.9	0	0	0	1	2	1
4	166	0	0	0	1	2	1	2	384.53	0	0	0	1	2	1
4	167	0	0	0	4	4	0	1	536.47	0	0	0	2	0	1
4	168	0	0	0	4	4	0	1	391.55	0	0	0	2	0	1
4	169	0	0	0	3	2	1	1	868	0	0	0	1	2	1
4	170	0	0	0	1	1	0	2	597.62	0	0	0	1	0	1
4	171	0	0	0	1	4	1	2	382.4	0	0	0	1	2	1
4	172	0	0	0	2	3	1	1	438.31	0	0	0	2	1	1
4	173	0	0	0	4	2	1	1	435.51	0	0	0	2	2	1
4	174	0	0	0	1	1	0	1	464.87	0	0	0	1	0	1
4	175	0	0	0	1	1	0	1	390.35	0	0	0	1	0	1
4	176	0	0	0	1	3	1	2	442.98	0	0	0	1	1	1
4	177	0	0	0	3	3	0	1	711.87	0	0	0	1	0	1
4	178	0	0	0	3	4	1	1	718.51	0	0	0	1	2	1
4	179	0	0	0	3	3	0	1	473.49	0	0	0	1	0	1
4	180	0	0	0	2	4	1	2	515.24	0	0	0	2	2	1
4	181	0	0	0	3	1	1	2	534.23	0	0	0	1	1	1
4	182	0	0	0	2	2	0	1	485.22	0	0	0	2	0	1
4	183	0	0	0	3	4	1	2	451.46	0	0	0	1	2	1
4	184	0	0	0	1	4	1	1	676.95	0	0	0	1	2	1
4	185	0	0	0	3	3	0	2	742.63	0	0	0	1	0	1
4	186	0	0	0	1	4	1	1	410.19	0	0	0	1	2	1
4	187	0	0	0	2	3	1	1	622.73	0	0	0	2	1	1
4	188	0	0	0	3	3	0	1	455.8	0	0	0	1	0	1
4	189	0	0	0	4	1	1	1	433.37	0	0	0	2	1	1
4	190	0	0	0	1	2	1	1	542.39	0	0	0	1	2	1
4	191	0	0	0	4	3	1	2	489.88	0	0	0	2	1	1
4	192	0	0	0	4	1	1	1	655.95	0	0	0	2	1	1
4	193	0	0	0	2	4	1	2	593.31	1	0	0	2	2	0
4	194	0	0	0	2	4	1	1	577.85	0	0	0	2	2	1
4	195	0	0	0	2	4	1	1	442.02	0	0	0	2	2	1
4	196	0	0	0	2	2	0	1	479.38	0	0	0	2	0	1
4	197	0	0	0	3	1	1	1	528.96	0	0	0	1	1	1
4	198	0	0	0	3	1	1	1	416.31	0	0	0	1	1	1
4	199	0	0	0	4	2	1	1	580.98	0	0	0	2	2	1
4	200	0	0	0	4	1	1	2	420.98	0	0	0	2	1	1
4	201	0	0	0	3	3	0	1	590.03	0	0	0	1	0	1
4	202	0	0	0	2	3	1	1	402.16	0	0	0	2	1	1
4	203	0	0	0	4	1	1	2	370.84	0	0	0	2	1	1
4	204	0	0	0	3	1	1	2	550.52	0	0	0	1	1	1
4	205	0	0	0	2	2	0	2	542.11	0	0	0	2	0	1
4	206	0	0	0	4	4	0	1	529.58	0	0	0	2	0	1
4	207	0	0	0	4	2	1	2	368.36	0	0	0	2	2	1
4	208	0	0	0	3	2	1	1	508.41	0	0	0	1	2	1
4	209	0	0	0	3	3	0	1	538.94	0	0	0	1	0	1
4	210	0	0	0	3	2	1	2	494.26	0	0	0	1	2	1
4	211	0	0	0	1	4	1	2	616.71	0	0	0	1	2	1
4	212	0	0	0	2	2	0	1	397.24	0	0	0	2	0	1
4	213	0	0	0	2	4	1	2	457.73	0	0	0	2	2	1
4	214	0	0	0	1	4	1	2	551.31	0	0	0	1	2	1
4	215	0	0	0	4	2	1	2	374.88	0	0	0	2	2	1
4	216	0	0	0	1	4	1	1	495.04	0	0	0	1	2	1
4	217	0	0	0	1	4	1	2	401.13	0	0	0	1	2	1
4	218	0	0	0	1	3	1	2	353.85	0	0	0	1	1	1
4	219	0	0	0	1	4	1	2	385.34	0	0	0	1	2	1
4	220	0	0	0	2	4	1	1	385.37	0	0	0	2	2	1
4	221	0	0	0	2	2	0	1	369.57	0	0	0	2	0	1
4	222	0	0	0	4	3	1	2	373.15	0	0	0	2	1	1
4	223	0	0	0	2	3	1	2	457.1	1	0	0	2	1	0
4	224	0	0	0	1	4	1	1	451.14	0	0	0	1	2	1
6	1	0	0	0	3	1	1	2	2000.05	1	0	0	1	1	0
6	2	0	0	0	3	4	1	2	2000.03	1	0	0	1	2	0
6	3	0	0	0	2	3	1	2	723.48	0	0	0	2	1	1
6	4	0	0	0	2	3	1	2	964.63	0	0	0	2	1	1
6	5	0	0	0	1	2	1	2	804.39	0	0	0	1	2	1
6	6	0	0	0	1	1	0	1	518.64	0	0	0	1	0	1
6	7	0	0	0	2	1	1	2	533.16	0	0	0	2	1	1
6	8	0	0	0	2	1	1	2	493.49	0	0	0	2	1	1
6	9	0	0	0	3	2	1	2	708.29	0	0	0	1	2	1
6	10	0	0	0	4	4	0	1	621.62	0	0	0	2	0	1
6	11	0	0	0	4	3	1	2	661.65	0	0	0	2	1	1
6	12	0	0	0	2	4	1	1	557.16	0	0	0	2	2	1
6	13	0	0	0	1	4	1	2	613.05	0	0	0	1	2	1
6	14	0	0	0	4	1	1	1	533.48	0	0	0	2	1	1
6	15	0	0	0	3	4	1	2	573.36	0	0	0	1	2	1
6	16	0	0	0	3	4	1	1	622.16	0	0	0	1	2	1
6	17	0	0	0	3	4	1	2	582.47	0	0	0	1	2	1
6	18	0	0	0	1	2	1	2	501.2	0	0	0	1	2	1
6	19	0	0	0	3	3	0	2	661.44	0	0	0	1	0	1
6	20	0	0	0	2	4	1	1	588.82	0	0	0	2	2	1
6	21	0	0	0	1	4	1	1	540.98	0	0	0	1	2	1
6	22	0	0	0	1	2	1	1	596.49	0	0	0	1	2	1
6	23	0	0	0	4	2	1	1	492.54	0	0	0	2	2	1
6	24	0	0	0	1	3	1	2	588.77	0	0	0	1	1	1
6	25	0	0	0	1	3	1	1	492.85	0	0	0	1	1	1
6	26	0	0	0	3	3	0	1	565.15	0	0	0	1	0	1
6	27	0	0	0	4	2	1	2	550.9	0	0	0	2	2	1
6	28	0	0	0	2	4	1	2	539.54	0	0	0	2	2	1
6	29	0	0	0	3	3	0	2	613.49	0	0	0	1	0	1
6	30	0	0	0	1	3	1	1	430.41	0	0	0	1	1	1
6	31	0	0	0	4	4	0	1	653.32	0	0	0	2	0	1
6	32	0	0	0	3	1	1	1	557.2	0	0	0	1	1	1
6	33	0	0	0	3	3	0	1	421.55	0	0	0	1	0	1
6	34	0	0	0	1	1	0	2	509.23	0	0	0	1	0	1
6	35	0	0	0	4	1	1	2	550.72	0	0	0	2	1	1
6	36	0	0	0	3	4	1	2	429.68	0	0	0	1	2	1
6	37	0	0	0	1	2	1	2	621.28	0	0	0	1	2	1
6	38	0	0	0	2	4	1	2	509.74	0	0	0	2	2	1
6	39	0	0	0	2	1	1	2	389.71	0	0	0	2	1	1
6	40	0	0	0	3	1	1	1	564.78	0	0	0	1	1	1
6	41	0	0	0	2	3	1	1	390.55	0	0	0	2	1	1
6	42	0	0	0	2	3	1	1	374.97	0	0	0	2	1	1
6	43	0	0	0	1	3	1	2	486.38	0	0	0	1	1	1
6	44	0	0	0	2	1	1	1	684.76	0	0	0	2	1	1
6	45	0	0	0	1	1	0	1	461.27	0	0	0	1	0	1
6	46	0	0	0	4	3	1	2	398.84	0	0	0	2	1	1
6	47	0	0	0	3	2	1	2	509.45	0	0	0	1	2	1
6	48	0	0	0	4	3	1	2	454.66	0	0	0	2	1	1
6	49	0	0	0	1	3	1	1	445.76	0	0	0	1	1	1
6	50	0	0	0	4	3	1	1	477.23	0	0	0	2	1	1
6	51	0	0	0	4	1	1	2	444.8	0	0	0	2	1	1
6	52	0	0	0	3	1	1	2	629.03	0	0	0	1	1	1
6	53	0	0	0	2	3	1	2	534.57	0	0	0	2	1	1
6	54	0	0	0	2	1	1	1	492.54	0	0	0	2	1	1
6	55	0	0	0	3	4	1	2	581.19	0	0	0	1	2	1
6	56	0	0	0	1	4	1	2	477.34	0	0	0	1	2	1
6	57	0	0	0	1	2	1	1	453.57	0	0	0	1	2	1
6	58	0	0	0	4	1	1	1	526.75	0	0	0	2	1	1
6	59	0	0	0	3	3	0	1	501.69	0	0	0	1	0	1
6	60	0	0	0	3	3	0	2	757.46	0	0	0	1	0	1
6	61	0	0	0	3	2	1	2	630.16	0	0	0	1	2	1
6	62	0	0	0	2	3	1	2	716.98	0	0	0	2	1	1
6	63	0	0	0	2	3	1	1	589.43	0	0	0	2	1	1
6	64	0	0	0	4	2	1	1	589.53	0	0	0	2	2	1
6	65	0	0	0	2	1	1	2	510.68	0	0	0	2	1	1
6	66	0	0	0	4	2	1	1	483.64	0	0	0	2	2	1
6	67	0	0	0	4	1	1	2	749.58	0	0	0	2	1	1
6	68	0	0	0	4	2	1	2	509.53	0	0	0	2	2	1
6	69	0	0	0	2	4	1	2	389.57	1	0	0	2	2	0
6	70	0	0	0	3	2	1	2	746.48	0	0	0	1	2	1
6	71	0	0	0	4	4	0	1	549.38	0	0	0	2	0	1
6	72	0	0	0	2	3	1	2	566.28	0	0	0	2	1	1
6	73	0	0	0	1	1	0	2	573.09	0	0	0	1	0	1
6	74	0	0	0	4	2	1	2	526.04	0	0	0	2	2	1
6	75	0	0	0	3	2	1	2	501.36	0	0	0	1	2	1
6	76	0	0	0	2	2	0	1	453.34	0	0	0	2	0	1
6	77	0	0	0	4	4	0	2	454.48	0	0	0	2	0	1
6	78	0	0	0	1	4	1	2	493.3	0	0	0	1	2	1
6	79	0	0	0	3	2	1	2	877.8	0	0	0	1	2	1
6	80	0	0	0	3	2	1	1	516.96	0	0	0	1	2	1
6	81	0	0	0	2	2	0	2	516.07	0	0	0	2	0	1
6	82	0	0	0	1	3	1	1	493.18	0	0	0	1	1	1
6	83	0	0	0	1	1	0	1	509.5	0	0	0	1	0	1
6	84	0	0	0	2	3	1	2	540.73	0	0	0	2	1	1
6	85	0	0	0	1	4	1	1	509.9	0	0	0	1	2	1
6	86	0	0	0	3	4	1	1	605	0	0	0	1	2	1
6	87	0	0	0	2	2	0	2	581.08	0	0	0	2	0	1
6	88	0	0	0	4	2	1	1	493.12	0	0	0	2	2	1
6	89	0	0	0	3	4	1	1	477.35	0	0	0	1	2	1
6	90	0	0	0	3	1	1	2	605.35	0	0	0	1	1	1
6	91	0	0	0	1	3	1	2	524.56	0	0	0	1	1	1
6	92	0	0	0	4	4	0	1	517.47	0	0	0	2	0	1
6	93	0	0	0	2	1	1	1	637.41	0	0	0	2	1	1
6	94	0	0	0	4	3	1	2	453.51	0	0	0	2	1	1
6	95	0	0	0	1	4	1	2	557.53	0	0	0	1	2	1
6	96	0	0	0	2	2	0	2	485.62	0	0	0	2	0	1
6	97	0	0	0	1	2	1	1	446.42	0	0	0	1	2	1
6	98	0	0	0	3	2	1	2	526.4	0	0	0	1	2	1
6	99	0	0	0	1	3	1	2	493.37	0	0	0	1	1	1
6	100	0	0	0	1	1	0	2	389.64	0	0	0	1	0	1
6	101	0	0	0	3	4	1	1	478.43	0	0	0	1	2	1
6	102	0	0	0	2	2	0	1	469.33	0	0	0	2	0	1
6	103	0	0	0	3	3	0	1	485.65	0	0	0	1	0	1
6	104	0	0	0	2	2	0	2	534.69	0	0	0	2	0	1
6	105	0	0	0	3	2	1	1	483.87	0	0	0	1	2	1
6	106	0	0	0	1	1	0	1	429.72	0	0	0	1	0	1
6	107	0	0	0	4	3	1	1	517.12	0	0	0	2	1	1
6	108	0	0	0	4	1	1	2	429.27	0	0	0	2	1	1
6	109	0	0	0	3	4	1	2	694.62	0	0	0	1	2	1
6	110	0	0	0	4	2	1	1	558.66	0	0	0	2	2	1
6	111	0	0	0	2	2	0	2	541.75	0	0	0	2	0	1
6	112	0	0	0	3	2	1	1	461.31	0	0	0	1	2	1
6	113	0	0	0	3	1	1	2	613.64	0	0	0	1	1	1
6	114	0	0	0	3	1	1	1	454.43	0	0	0	1	1	1
6	115	0	0	0	2	1	1	1	429.69	0	0	0	2	1	1
6	116	0	0	0	2	1	1	1	357.75	0	0	0	2	1	1
6	117	0	0	0	2	4	1	1	324.68	0	0	0	2	2	1
6	118	0	0	0	1	4	1	2	669.22	0	0	0	1	2	1
6	119	0	0	0	4	1	1	2	692	0	0	0	2	1	1
6	120	0	0	0	4	4	0	2	485.05	0	0	0	2	0	1
6	121	0	0	0	1	1	0	1	1017.28	0	0	0	1	0	1
6	122	0	0	0	3	1	1	1	572.92	0	0	0	1	1	1
6	123	0	0	0	1	2	1	1	445.33	0	0	0	1	2	1
6	124	0	0	0	4	1	1	2	606.91	0	0	0	2	1	1
6	125	0	0	0	4	4	0	2	485.34	0	0	0	2	0	1
6	126	0	0	0	1	2	1	1	486.44	0	0	0	1	2	1
6	127	0	0	0	4	3	1	2	421.48	0	0	0	2	1	1
6	128	0	0	0	1	1	0	1	541.44	0	0	0	1	0	1
6	129	0	0	0	3	3	0	2	492.97	0	0	0	1	0	1
6	130	0	0	0	4	1	1	2	572.95	0	0	0	2	1	1
6	131	0	0	0	3	1	1	1	413.49	0	0	0	1	1	1
6	132	0	0	0	4	2	1	2	429.37	0	0	0	2	2	1
6	133	0	0	0	4	3	1	1	414.37	1	0	0	2	1	0
6	134	0	0	0	3	2	1	1	509.29	0	0	0	1	2	1
6	135	0	0	0	1	3	1	1	485.51	0	0	0	1	1	1
6	136	0	0	0	1	4	1	1	406.7	0	0	0	1	2	1
6	137	0	0	0	1	3	1	2	581.68	0	0	0	1	1	1
6	138	0	0	0	1	1	0	2	837.11	0	0	0	1	0	1
6	139	0	0	0	1	2	1	2	453.41	0	0	0	1	2	1
6	140	0	0	0	3	2	1	1	438.42	0	0	0	1	2	1
6	141	0	0	0	4	4	0	1	484.75	1	0	0	2	0	0
6	142	0	0	0	2	2	0	1	520.29	0	0	0	2	0	1
6	143	0	0	0	2	3	1	1	469.42	0	0	0	2	1	1
6	144	0	0	0	4	4	0	2	414.79	0	0	0	2	0	1
6	145	0	0	0	4	4	0	1	494.75	0	0	0	2	0	1
6	146	0	0	0	3	3	0	1	446.65	0	0	0	1	0	1
6	147	0	0	0	4	4	0	2	414.44	0	0	0	2	0	1
6	148	0	0	0	4	1	1	1	469.65	0	0	0	2	1	1
6	149	0	0	0	2	2	0	1	596.8	0	0	0	2	0	1
6	150	0	0	0	3	3	0	1	478.68	0	0	0	1	0	1
6	151	0	0	0	2	1	1	1	437.4	0	0	0	2	1	1
6	152	0	0	0	2	1	1	2	646.64	0	0	0	2	1	1
6	153	0	0	0	3	3	0	2	822.29	0	0	0	1	0	1
6	154	0	0	0	2	4	1	2	558.77	0	0	0	2	2	1
6	155	0	0	0	2	3	1	1	452.9	0	0	0	2	1	1
6	156	0	0	0	3	1	1	2	766.86	0	0	0	1	1	1
6	157	0	0	0	3	4	1	2	654.56	0	0	0	1	2	1
6	158	0	0	0	3	1	1	2	509.47	0	0	0	1	1	1
6	159	0	0	0	3	1	1	1	526.58	1	0	0	1	1	0
6	160	0	0	0	3	1	1	2	556.7	0	0	0	1	1	1
6	161	0	0	0	2	4	1	2	630.46	0	0	0	2	2	1
6	162	0	0	0	1	2	1	1	605.62	0	0	0	1	2	1
6	163	0	0	0	3	4	1	1	613.2	0	0	0	1	2	1
6	164	0	0	0	4	4	0	2	629.62	0	0	0	2	0	1
6	165	0	0	0	2	2	0	1	494.76	0	0	0	2	0	1
6	166	0	0	0	4	4	0	1	486.8	1	0	0	2	0	0
6	167	0	0	0	2	2	0	1	419.97	0	0	0	2	0	1
6	168	0	0	0	4	2	1	2	445.7	0	0	0	2	2	1
6	169	0	0	0	2	4	1	1	485.41	0	0	0	2	2	1
6	170	0	0	0	2	3	1	1	398.57	0	0	0	2	1	1
6	171	0	0	0	1	4	1	1	493.48	0	0	0	1	2	1
6	172	0	0	0	1	3	1	1	390.88	0	0	0	1	1	1
6	173	0	0	0	2	1	1	2	582.26	0	0	0	2	1	1
6	174	0	0	0	3	4	1	1	621.33	0	0	0	1	2	1
6	175	0	0	0	4	1	1	1	437.74	0	0	0	2	1	1
6	176	0	0	0	3	3	0	2	749.45	0	0	0	1	0	1
6	177	0	0	0	1	1	0	1	485.54	0	0	0	1	0	1
6	178	0	0	0	4	2	1	2	693.19	0	0	0	2	2	1
6	179	0	0	0	4	3	1	1	549.69	0	0	0	2	1	1
6	180	0	0	0	4	1	1	1	517.43	0	0	0	2	1	1
6	181	0	0	0	1	1	0	2	589.65	0	0	0	1	0	1
6	182	0	0	0	2	2	0	2	509.75	0	0	0	2	0	1
6	183	0	0	0	3	3	0	2	717.38	0	0	0	1	0	1
6	184	0	0	0	3	4	1	1	611.92	0	0	0	1	2	1
6	185	0	0	0	1	4	1	2	612.78	0	0	0	1	2	1
6	186	0	0	0	2	1	1	1	452.97	0	0	0	2	1	1
6	187	0	0	0	3	3	0	1	516.86	0	0	0	1	0	1
6	188	0	0	0	2	4	1	1	397.61	0	0	0	2	2	1
6	189	0	0	0	3	2	1	1	661.55	0	0	0	1	2	1
6	190	0	0	0	1	4	1	2	540.9	0	0	0	1	2	1
6	191	0	0	0	1	3	1	2	509.54	0	0	0	1	1	1
6	192	0	0	0	4	2	1	1	590.49	0	0	0	2	2	1
6	193	0	0	0	4	1	1	1	484.55	0	0	0	2	1	1
6	194	0	0	0	4	3	1	2	589.69	0	0	0	2	1	1
6	195	0	0	0	1	2	1	2	549.51	0	0	0	1	2	1
6	196	0	0	0	1	4	1	1	445.6	0	0	0	1	2	1
6	197	0	0	0	1	2	1	2	557.43	0	0	0	1	2	1
6	198	0	0	0	2	4	1	1	590.59	0	0	0	2	2	1
6	199	0	0	0	1	4	1	1	430.46	0	0	0	1	2	1
6	200	0	0	0	4	3	1	1	645.57	0	0	0	2	1	1
6	201	0	0	0	1	2	1	1	469.7	0	0	0	1	2	1
6	202	0	0	0	1	1	0	2	645.44	0	0	0	1	0	1
6	203	0	0	0	3	1	1	1	477.68	0	0	0	1	1	1
6	204	0	0	0	4	1	1	1	510.77	0	0	0	2	1	1
6	205	0	0	0	2	1	1	2	477.67	0	0	0	2	1	1
6	206	0	0	0	1	3	1	2	693.43	0	0	0	1	1	1
6	207	0	0	0	2	2	0	1	372.91	0	0	0	2	0	1
6	208	0	0	0	1	4	1	1	478.49	0	0	0	1	2	1
6	209	0	0	0	2	4	1	2	533.77	0	0	0	2	2	1
6	210	0	0	0	4	3	1	1	494.79	0	0	0	2	1	1
6	211	0	0	0	3	2	1	1	446.87	0	0	0	1	2	1
6	212	0	0	0	1	2	1	2	670.53	0	0	0	1	2	1
6	213	0	0	0	2	3	1	1	430.33	0	0	0	2	1	1
6	214	0	0	0	1	1	0	2	557.73	0	0	0	1	0	1
6	215	0	0	0	2	4	1	2	654.41	0	0	0	2	2	1
6	216	0	0	0	2	3	1	2	461.59	0	0	0	2	1	1
6	217	0	0	0	4	4	0	2	710.82	0	0	0	2	0	1
6	218	0	0	0	4	2	1	1	605.31	0	0	0	2	2	1
6	219	0	0	0	2	4	1	1	629.45	0	0	0	2	2	1
6	220	0	0	0	4	2	1	2	421.67	0	0	0	2	2	1
6	221	0	0	0	1	3	1	1	580.66	0	0	0	1	1	1
6	222	0	0	0	2	2	0	2	565.64	0	0	0	2	0	1
6	223	0	0	0	4	3	1	2	726.44	0	0	0	2	1	1
6	224	0	0	0	4	3	1	1	509.28	0	0	0	2	1	1
7	1	0	0	0	3	1	1	1	2000.16	1	0	0	1	1	0
7	2	0	0	0	3	3	0	1	907.22	0	0	0	1	0	1
7	3	0	0	0	3	2	1	2	676.41	0	0	0	1	2	1
7	4	0	0	0	3	4	1	2	518.63	0	0	0	1	2	1
7	5	0	0	0	1	1	0	1	670.54	0	0	0	1	0	1
7	6	0	0	0	3	1	1	2	438.36	0	0	0	1	1	1
7	7	0	0	0	1	1	0	2	645.57	0	0	0	1	0	1
7	8	0	0	0	4	2	1	2	605.5	0	0	0	2	2	1
7	9	0	0	0	2	2	0	2	757.42	0	0	0	2	0	1
7	10	0	0	0	4	2	1	2	484.39	0	0	0	2	2	1
7	11	0	0	0	2	1	1	1	525.37	0	0	0	2	1	1
7	12	0	0	0	3	2	1	2	621.07	0	0	0	1	2	1
7	13	0	0	0	4	4	0	1	589.57	0	0	0	2	0	1
7	14	0	0	0	1	1	0	2	661.01	0	0	0	1	0	1
7	15	0	0	0	1	1	0	2	604.67	0	0	0	1	0	1
7	16	0	0	0	1	1	0	1	710.76	0	0	0	1	0	1
7	17	0	0	0	3	4	1	1	701.47	0	0	0	1	2	1
7	18	0	0	0	3	2	1	2	605.48	0	0	0	1	2	1
7	19	0	0	0	1	3	1	1	549.18	0	0	0	1	1	1
7	20	0	0	0	4	2	1	1	652.79	0	0	0	2	2	1
7	21	0	0	0	3	3	0	1	686.57	0	0	0	1	0	1
7	22	0	0	0	1	2	1	1	493.29	0	0	0	1	2	1
7	23	0	0	0	1	2	1	1	500.27	0	0	0	1	2	1
7	24	0	0	0	1	3	1	1	406.75	0	0	0	1	1	1
7	25	0	0	0	4	1	1	2	557.38	0	0	0	2	1	1
7	26	0	0	0	1	2	1	2	566.64	0	0	0	1	2	1
7	27	0	0	0	2	1	1	1	669.58	0	0	0	2	1	1
7	28	0	0	0	2	1	1	1	533.55	0	0	0	2	1	1
7	29	0	0	0	1	2	1	2	565.4	0	0	0	1	2	1
7	30	0	0	0	4	3	1	1	637.24	0	0	0	2	1	1
7	31	0	0	0	3	4	1	1	494.46	0	0	0	1	2	1
7	32	0	0	0	3	4	1	2	574.49	0	0	0	1	2	1
7	33	0	0	0	3	3	0	2	477.43	0	0	0	1	0	1
7	34	0	0	0	3	1	1	2	469.51	0	0	0	1	1	1
7	35	0	0	0	2	2	0	2	725.48	0	0	0	2	0	1
7	36	0	0	0	3	3	0	2	573.48	0	0	0	1	0	1
7	37	0	0	0	1	3	1	1	742.42	0	0	0	1	1	1
7	38	0	0	0	1	3	1	2	613.27	0	0	0	1	1	1
7	39	0	0	0	1	1	0	1	621.37	0	0	0	1	0	1
7	40	0	0	0	4	4	0	2	653.24	0	0	0	2	0	1
7	41	0	0	0	4	4	0	2	525.7	0	0	0	2	0	1
7	42	0	0	0	1	3	1	1	557.45	0	0	0	1	1	1
7	43	0	0	0	2	4	1	2	774.37	0	0	0	2	2	1
7	44	0	0	0	3	3	0	2	590.68	0	0	0	1	0	1
7	45	0	0	0	2	2	0	1	558.36	0	0	0	2	0	1
7	46	0	0	0	4	1	1	2	557.58	0	0	0	2	1	1
7	47	0	0	0	3	2	1	1	678.83	0	0	0	1	2	1
7	48	0	0	0	2	4	1	1	813.63	0	0	0	2	2	1
7	49	0	0	0	2	1	1	2	581.31	0	0	0	2	1	1
7	50	0	0	0	4	1	1	1	564.54	0	0	0	2	1	1
7	51	0	0	0	4	3	1	2	548.82	0	0	0	2	1	1
7	52	0	0	0	3	4	1	2	621.75	0	0	0	1	2	1
7	53	0	0	0	2	3	1	2	638.21	0	0	0	2	1	1
7	54	0	0	0	4	4	0	2	629.67	0	0	0	2	0	1
7	55	0	0	0	2	1	1	2	598.73	0	0	0	2	1	1
7	56	0	0	0	3	1	1	2	733.27	0	0	0	1	1	1
7	57	0	0	0	4	4	0	2	502.76	0	0	0	2	0	1
7	58	0	0	0	2	1	1	2	629.7	0	0	0	2	1	1
7	59	0	0	0	2	1	1	1	708.82	0	0	0	2	1	1
7	60	0	0	0	4	4	0	1	940.25	0	0	0	2	0	1
7	61	0	0	0	1	2	1	1	533.62	0	0	0	1	2	1
7	62	0	0	0	2	2	0	1	549.27	0	0	0	2	0	1
7	63	0	0	0	3	2	1	2	574.53	0	0	0	1	2	1
7	64	0	0	0	1	4	1	2	621.35	0	0	0	1	2	1
7	65	0	0	0	3	3	0	1	653.6	0	0	0	1	0	1
7	66	0	0	0	4	2	1	1	709.2	0	0	0	2	2	1
7	67	0	0	0	3	1	1	1	685.48	0	0	0	1	1	1
7	68	0	0	0	3	3	0	2	574.34	0	0	0	1	0	1
7	69	0	0	0	4	1	1	2	541.45	0	0	0	2	1	1
7	70	0	0	0	1	4	1	2	662.72	0	0	0	1	2	1
7	71	0	0	0	3	3	0	1	669.18	0	0	0	1	0	1
7	72	0	0	0	1	2	1	2	573.45	0	0	0	1	2	1
7	73	0	0	0	3	1	1	1	614.46	0	0	0	1	1	1
7	74	0	0	0	4	2	1	2	517.79	0	0	0	2	2	1
7	75	0	0	0	4	4	0	1	613.37	0	0	0	2	0	1
7	76	0	0	0	2	4	1	2	693.69	0	0	0	2	2	1
7	77	0	0	0	2	1	1	2	557.64	0	0	0	2	1	1
7	78	0	0	0	3	3	0	2	606.72	0	0	0	1	0	1
7	79	0	0	0	4	4	0	1	621.67	0	0	0	2	0	1
7	80	0	0	0	3	1	1	1	765.38	0	0	0	1	1	1
7	81	0	0	0	4	4	0	2	621.44	0	0	0	2	0	1
7	82	0	0	0	1	4	1	1	605.53	0	0	0	1	2	1
7	83	0	0	0	1	2	1	2	557.55	0	0	0	1	2	1
7	84	0	0	0	2	2	0	1	621.21	0	0	0	2	0	1
7	85	0	0	0	2	3	1	1	501.54	0	0	0	2	1	1
7	86	0	0	0	2	4	1	1	462.79	0	0	0	2	2	1
7	87	0	0	0	2	2	0	2	549.58	0	0	0	2	0	1
7	88	0	0	0	3	4	1	1	750.43	0	0	0	1	2	1
7	89	0	0	0	1	2	1	2	677.67	0	0	0	1	2	1
7	90	0	0	0	2	3	1	2	661.38	0	0	0	2	1	1
7	91	0	0	0	2	2	0	1	669.45	0	0	0	2	0	1
7	92	0	0	0	2	2	0	1	564.97	0	0	0	2	0	1
7	93	0	0	0	1	2	1	2	573.45	0	0	0	1	2	1
7	94	0	0	0	3	2	1	2	557.93	0	0	0	1	2	1
7	95	0	0	0	2	1	1	2	646.56	0	0	0	2	1	1
7	96	0	0	0	1	3	1	2	526.17	0	0	0	1	1	1
7	97	0	0	0	1	1	0	1	789.18	0	0	0	1	0	1
7	98	0	0	0	2	1	1	2	638.66	0	0	0	2	1	1
7	99	0	0	0	3	2	1	1	797.3	0	0	0	1	2	1
7	100	0	0	0	4	3	1	1	958.32	0	0	0	2	1	1
7	101	0	0	0	1	1	0	2	660.97	0	0	0	1	0	1
7	102	0	0	0	4	3	1	2	613.57	0	0	0	2	1	1
7	103	0	0	0	1	3	1	1	749.61	0	0	0	1	1	1
7	104	0	0	0	4	2	1	2	653.65	0	0	0	2	2	1
7	105	0	0	0	4	2	1	1	525.25	0	0	0	2	2	1
7	106	0	0	0	4	4	0	1	550.39	0	0	0	2	0	1
7	107	0	0	0	1	3	1	2	605.69	0	0	0	1	1	1
7	108	0	0	0	3	1	1	1	637.48	0	0	0	1	1	1
7	109	0	0	0	2	3	1	2	565.47	0	0	0	2	1	1
7	110	0	0	0	1	4	1	1	741.78	0	0	0	1	2	1
7	111	0	0	0	3	2	1	1	965.06	0	0	0	1	2	1
7	112	0	0	0	3	3	0	1	518.47	0	0	0	1	0	1
7	113	0	0	0	1	4	1	2	894.96	0	0	0	1	2	1
7	114	0	0	0	3	1	1	2	590.73	0	0	0	1	1	1
7	115	0	0	0	4	4	0	2	534.17	0	0	0	2	0	1
7	116	0	0	0	2	4	1	2	445.82	1	0	0	2	2	0
7	117	0	0	0	3	4	1	1	765.95	0	0	0	1	2	1
7	118	0	0	0	2	3	1	2	685.58	0	0	0	2	1	1
7	119	0	0	0	1	1	0	2	638.45	0	0	0	1	0	1
7	120	0	0	0	2	2	0	1	508.72	0	0	0	2	0	1
7	121	0	0	0	4	2	1	1	617.35	0	0	0	2	2	1
7	122	0	0	0	2	2	0	2	645.48	0	0	0	2	0	1
7	123	0	0	0	1	2	1	1	700.71	0	0	0	1	2	1
7	124	0	0	0	3	1	1	1	822.79	0	0	0	1	1	1
7	125	0	0	0	2	3	1	1	678.26	0	0	0	2	1	1
7	126	0	0	0	4	1	1	1	940.59	0	0	0	2	1	1
7	127	0	0	0	3	1	1	2	653.12	0	0	0	1	1	1
7	128	0	0	0	4	2	1	1	613.58	0	0	0	2	2	1
7	129	0	0	0	4	2	1	1	621.48	0	0	0	2	2	1
7	130	0	0	0	1	4	1	1	573.64	0	0	0	1	2	1
7	131	0	0	0	1	3	1	1	549.36	0	0	0	1	1	1
7	132	0	0	0	4	2	1	1	630.35	0	0	0	2	2	1
7	133	0	0	0	3	3	0	2	581.72	0	0	0	1	0	1
7	134	0	0	0	1	1	0	1	662.44	0	0	0	1	0	1
7	135	0	0	0	4	3	1	2	613	0	0	0	2	1	1
7	136	0	0	0	3	1	1	1	733.6	0	0	0	1	1	1
7	137	0	0	0	3	2	1	1	598.79	0	0	0	1	2	1
7	138	0	0	0	3	3	0	1	829.56	0	0	0	1	0	1
7	139	0	0	0	4	1	1	2	621	0	0	0	2	1	1
7	140	0	0	0	4	3	1	1	805.27	0	0	0	2	1	1
7	141	0	0	0	2	3	1	1	733.37	0	0	0	2	1	1
7	142	0	0	0	1	2	1	2	646.82	0	0	0	1	2	1
7	143	0	0	0	4	1	1	1	606.51	0	0	0	2	1	1
7	144	0	0	0	2	2	0	2	557.41	0	0	0	2	0	1
7	145	0	0	0	4	2	1	2	534.62	0	0	0	2	2	1
7	146	0	0	0	2	3	1	1	613.49	0	0	0	2	1	1
7	147	0	0	0	4	2	1	2	525.43	0	0	0	2	2	1
7	148	0	0	0	1	4	1	1	653.39	0	0	0	1	2	1
7	149	0	0	0	1	3	1	1	486.4	0	0	0	1	1	1
7	150	0	0	0	4	3	1	2	509.58	0	0	0	2	1	1
7	151	0	0	0	1	1	0	2	717.54	0	0	0	1	0	1
7	152	0	0	0	3	4	1	1	661.64	0	0	0	1	2	1
7	153	0	0	0	4	1	1	1	686.33	0	0	0	2	1	1
7	154	0	0	0	2	4	1	1	589.23	0	0	0	2	2	1
7	155	0	0	0	2	3	1	1	580.95	0	0	0	2	1	1
7	156	0	0	0	4	4	0	2	542.26	0	0	0	2	0	1
7	157	0	0	0	2	3	1	2	718.89	0	0	0	2	1	1
7	158	0	0	0	2	4	1	2	477.64	0	0	0	2	2	1
7	159	0	0	0	1	3	1	2	637.55	0	0	0	1	1	1
7	160	0	0	0	2	2	0	2	526.56	0	0	0	2	0	1
7	161	0	0	0	2	2	0	2	443.84	0	0	0	2	0	1
7	162	0	0	0	4	3	1	2	572.63	0	0	0	2	1	1
7	163	0	0	0	2	1	1	1	572.61	0	0	0	2	1	1
7	164	0	0	0	2	2	0	1	468.84	0	0	0	2	0	1
7	165	0	0	0	2	3	1	2	612.82	0	0	0	2	1	1
7	166	0	0	0	3	4	1	2	604.91	0	0	0	1	2	1
7	167	0	0	0	1	3	1	2	533.75	0	0	0	1	1	1
7	168	0	0	0	4	3	1	1	645.25	0	0	0	2	1	1
7	169	0	0	0	1	2	1	1	661.61	0	0	0	1	2	1
7	170	0	0	0	2	4	1	2	717.52	0	0	0	2	2	1
7	171	0	0	0	1	1	0	1	797.52	0	0	0	1	0	1
7	172	0	0	0	4	1	1	1	613.5	0	0	0	2	1	1
7	173	0	0	0	3	4	1	2	750.79	0	0	0	1	2	1
7	174	0	0	0	1	4	1	2	581.58	0	0	0	1	2	1
7	175	0	0	0	3	4	1	1	742.49	0	0	0	1	2	1
7	176	0	0	0	3	2	1	1	573.19	0	0	0	1	2	1
7	177	0	0	0	4	3	1	1	638.19	0	0	0	2	1	1
7	178	0	0	0	3	2	1	1	549.43	0	0	0	1	2	1
7	179	0	0	0	4	3	1	2	830.42	0	0	0	2	1	1
7	180	0	0	0	2	4	1	1	684.71	0	0	0	2	2	1
7	181	0	0	0	2	3	1	1	526.75	0	0	0	2	1	1
7	182	0	0	0	2	4	1	2	981.23	0	0	0	2	2	1
7	183	0	0	0	2	1	1	2	646.74	0	0	0	2	1	1
7	184	0	0	0	4	4	0	1	670.31	0	0	0	2	0	1
7	185	0	0	0	2	4	1	2	726.36	0	0	0	2	2	1
7	186	0	0	0	2	1	1	1	661.55	0	0	0	2	1	1
7	187	0	0	0	2	4	1	1	414.48	0	0	0	2	2	1
7	188	0	0	0	3	4	1	2	957.68	0	0	0	1	2	1
7	189	0	0	0	2	3	1	2	581.54	0	0	0	2	1	1
7	190	0	0	0	1	4	1	1	606.92	0	0	0	1	2	1
7	191	0	0	0	4	3	1	1	725.44	0	0	0	2	1	1
7	192	0	0	0	3	2	1	2	732.32	0	0	0	1	2	1
7	193	0	0	0	2	3	1	1	573.43	0	0	0	2	1	1
7	194	0	0	0	1	4	1	2	565.72	0	0	0	1	2	1
7	195	0	0	0	1	4	1	2	477.41	0	0	0	1	2	1
7	196	0	0	0	3	1	1	2	733.2	0	0	0	1	1	1
7	197	0	0	0	2	4	1	1	1045.43	0	0	0	2	2	1
7	198	0	0	0	4	1	1	1	613.3	0	0	0	2	1	1
7	199	0	0	0	1	2	1	1	558.67	0	0	0	1	2	1
7	200	0	0	0	4	2	1	2	572.56	0	0	0	2	2	1
7	201	0	0	0	3	3	0	2	716.06	0	0	0	1	0	1
7	202	0	0	0	1	3	1	2	652.58	0	0	0	1	1	1
7	203	0	0	0	4	3	1	1	917.05	0	0	0	2	1	1
7	204	0	0	0	1	4	1	2	590.61	0	0	0	1	2	1
7	205	0	0	0	3	3	0	1	614.44	0	0	0	1	0	1
7	206	0	0	0	3	2	1	1	557.63	0	0	0	1	2	1
7	207	0	0	0	1	3	1	2	573.56	0	0	0	1	1	1
7	208	0	0	0	1	1	0	1	717.43	0	0	0	1	0	1
7	209	0	0	0	4	1	1	2	668.01	0	0	0	2	1	1
7	210	0	0	0	4	1	1	2	621.62	0	0	0	2	1	1
7	211	0	0	0	2	4	1	1	685.21	0	0	0	2	2	1
7	212	0	0	0	1	1	0	2	605.47	0	0	0	1	0	1
7	213	0	0	0	3	2	1	2	781.44	0	0	0	1	2	1
7	214	0	0	0	1	4	1	1	781.15	0	0	0	1	2	1
7	215	0	0	0	3	4	1	2	709.66	1	0	0	1	2	0
7	216	0	0	0	3	1	1	2	613.53	1	0	0	1	1	0
7	217	0	0	0	2	1	1	1	741.55	0	0	0	2	1	1
7	218	0	0	0	4	4	0	1	702.69	0	0	0	2	0	1
7	219	0	0	0	4	1	1	2	597.58	0	0	0	2	1	1
7	220	0	0	0	4	3	1	2	685.04	0	0	0	2	1	1
7	221	0	0	0	1	2	1	1	613.8	0	0	0	1	2	1
7	222	0	0	0	1	4	1	1	518.7	0	0	0	1	2	1
7	223	0	0	0	4	1	1	1	590.28	0	0	0	2	1	1
7	224	0	0	0	3	4	1	1	653.65	0	0	0	1	2	1
9	1	0	0	0	4	2	1	1	2000.15	1	0	0	2	2	0
9	2	0	0	0	4	3	1	1	2000.14	1	0	0	2	1	0
9	3	0	0	0	1	2	1	2	765.47	0	0	0	1	2	1
9	4	0	0	0	4	3	1	1	549.21	0	0	0	2	1	1
9	5	0	0	0	3	3	0	1	653.14	0	0	0	1	0	1
9	6	0	0	0	1	2	1	1	725.06	0	0	0	1	2	1
9	7	0	0	0	2	1	1	2	565.57	0	0	0	2	1	1
9	8	0	0	0	3	1	1	2	614.6	0	0	0	1	1	1
9	9	0	0	0	4	4	0	1	508.71	0	0	0	2	0	1
9	10	0	0	0	4	4	0	2	636.25	0	0	0	2	0	1
9	11	0	0	0	1	3	1	1	614.74	0	0	0	1	1	1
9	12	0	0	0	4	4	0	2	437.37	0	0	0	2	0	1
9	13	0	0	0	4	4	0	1	413.64	0	0	0	2	0	1
9	14	0	0	0	2	4	1	2	613.54	0	0	0	2	2	1
9	15	0	0	0	4	1	1	2	566.33	0	0	0	2	1	1
9	16	0	0	0	1	3	1	1	414.64	0	0	0	1	1	1
9	17	0	0	0	2	3	1	2	517.44	0	0	0	2	1	1
9	18	0	0	0	4	3	1	2	476.64	1	0	0	2	1	0
9	19	0	0	0	4	1	1	1	535.14	0	0	0	2	1	1
9	20	0	0	0	4	4	0	2	549.63	0	0	0	2	0	1
9	21	0	0	0	3	3	0	2	668.75	0	0	0	1	0	1
9	22	0	0	0	1	1	0	1	419.51	0	0	0	1	0	1
9	23	0	0	0	4	2	1	2	500.9	0	0	0	2	2	1
9	24	0	0	0	4	3	1	2	470.59	0	0	0	2	1	1
9	25	0	0	0	3	3	0	2	685.52	0	0	0	1	0	1
9	26	0	0	0	3	4	1	2	541.36	0	0	0	1	2	1
9	27	0	0	0	3	4	1	1	667.7	0	0	0	1	2	1
9	28	0	0	0	2	3	1	2	509.5	0	0	0	2	1	1
9	29	0	0	0	3	3	0	2	557.58	0	0	0	1	0	1
9	30	0	0	0	1	3	1	2	558.65	0	0	0	1	1	1
9	31	0	0	0	3	4	1	1	525.12	0	0	0	1	2	1
9	32	0	0	0	1	1	0	1	532.8	0	0	0	1	0	1
9	33	0	0	0	2	1	1	2	459.58	0	0	0	2	1	1
9	34	0	0	0	1	1	0	2	486.39	0	0	0	1	0	1
9	35	0	0	0	1	2	1	1	381.27	0	0	0	1	2	1
9	36	0	0	0	4	2	1	1	934.56	0	0	0	2	2	1
9	37	0	0	0	3	4	1	1	565.24	1	0	0	1	2	0
9	38	0	0	0	2	2	0	1	576.15	0	0	0	2	0	1
9	39	0	0	0	4	4	0	1	588.99	0	0	0	2	0	1
9	40	0	0	0	1	1	0	1	574.94	0	0	0	1	0	1
9	41	0	0	0	2	4	1	1	477.37	0	0	0	2	2	1
9	42	0	0	0	2	3	1	1	372.68	0	0	0	2	1	1
9	43	0	0	0	4	1	1	1	588.94	0	0	0	2	1	1
9	44	0	0	0	4	1	1	2	653.55	0	0	0	2	1	1
9	45	0	0	0	1	4	1	1	502.27	0	0	0	1	2	1
9	46	0	0	0	3	1	1	1	812.95	0	0	0	1	1	1
9	47	0	0	0	2	4	1	1	478.58	0	0	0	2	2	1
9	48	0	0	0	3	3	0	1	565.36	0	0	0	1	0	1
9	49	0	0	0	3	4	1	1	613.57	0	0	0	1	2	1
9	50	0	0	0	3	4	1	2	742.67	0	0	0	1	2	1
9	51	0	0	0	2	1	1	2	621.49	0	0	0	2	1	1
9	52	0	0	0	3	3	0	2	621.05	0	0	0	1	0	1
9	53	0	0	0	3	3	0	2	493.65	0	0	0	1	0	1
9	54	0	0	0	1	3	1	2	684.71	0	0	0	1	1	1
9	55	0	0	0	1	2	1	2	670.46	0	0	0	1	2	1
9	56	0	0	0	3	1	1	1	526.53	0	0	0	1	1	1
9	57	0	0	0	4	4	0	2	909.46	0	0	0	2	0	1
9	58	0	0	0	2	2	0	2	550.68	0	0	0	2	0	1
9	59	0	0	0	3	2	1	2	574.85	0	0	0	1	2	1
9	60	0	0	0	1	4	1	2	437.57	0	0	0	1	2	1
9	61	0	0	0	3	4	1	2	430.36	1	0	0	1	2	0
9	62	0	0	0	2	1	1	1	606.32	0	0	0	2	1	1
9	63	0	0	0	3	1	1	1	581.32	0	0	0	1	1	1
9	64	0	0	0	3	4	1	1	445.55	0	0	0	1	2	1
9	65	0	0	0	4	3	1	1	555.94	0	0	0	2	1	1
9	66	0	0	0	4	4	0	2	693.53	0	0	0	2	0	1
9	67	0	0	0	3	2	1	1	565.49	0	0	0	1	2	1
9	68	0	0	0	1	3	1	1	668.86	0	0	0	1	1	1
9	69	0	0	0	1	3	1	1	365.37	0	0	0	1	1	1
9	70	0	0	0	2	1	1	2	621.47	0	0	0	2	1	1
9	71	0	0	0	4	2	1	2	940.18	0	0	0	2	2	1
9	72	0	0	0	2	1	1	1	508.17	0	0	0	2	1	1
9	73	0	0	0	4	1	1	2	501.13	0	0	0	2	1	1
9	74	0	0	0	2	1	1	1	501.13	0	0	0	2	1	1
9	75	0	0	0	4	3	1	2	516.6	0	0	0	2	1	1
9	76	0	0	0	2	2	0	2	525.87	0	0	0	2	0	1
9	77	0	0	0	1	4	1	1	469.56	0	0	0	1	2	1
9	78	0	0	0	2	1	1	1	670.94	0	0	0	2	1	1
9	79	0	0	0	3	2	1	2	534.7	0	0	0	1	2	1
9	80	0	0	0	2	4	1	2	604.72	0	0	0	2	2	1
9	81	0	0	0	2	2	0	2	468.97	0	0	0	2	0	1
9	82	0	0	0	4	2	1	1	669.53	0	0	0	2	2	1
9	83	0	0	0	3	2	1	2	557.09	0	0	0	1	2	1
9	84	0	0	0	3	2	1	1	501.57	0	0	0	1	2	1
9	85	0	0	0	4	3	1	2	510.45	0	0	0	2	1	1
9	86	0	0	0	2	2	0	1	429.22	0	0	0	2	0	1
9	87	0	0	0	3	4	1	2	422.79	0	0	0	1	2	1
9	88	0	0	0	3	4	1	2	509.53	0	0	0	1	2	1
9	89	0	0	0	2	3	1	1	429.5	0	0	0	2	1	1
9	90	0	0	0	3	2	1	1	525.74	1	0	0	1	2	0
9	91	0	0	0	1	1	0	2	633.91	0	0	0	1	0	1
9	92	0	0	0	1	1	0	2	405.61	0	0	0	1	0	1
9	93	0	0	0	3	1	1	2	709.35	0	0	0	1	1	1
9	94	0	0	0	4	1	1	1	493.57	0	0	0	2	1	1
9	95	0	0	0	4	3	1	2	421.51	0	0	0	2	1	1
9	96	0	0	0	1	2	1	2	662.66	0	0	0	1	2	1
9	97	0	0	0	3	2	1	1	541.34	0	0	0	1	2	1
9	98	0	0	0	2	4	1	2	621.82	0	0	0	2	2	1
9	99	0	0	0	1	1	0	1	501.07	0	0	0	1	0	1
9	100	0	0	0	2	2	0	2	526.78	0	0	0	2	0	1
9	101	0	0	0	1	3	1	2	429.52	0	0	0	1	1	1
9	102	0	0	0	4	1	1	2	629.51	0	0	0	2	1	1
9	103	0	0	0	2	2	0	1	478.37	0	0	0	2	0	1
9	104	0	0	0	3	1	1	2	589.71	0	0	0	1	1	1
9	105	0	0	0	1	3	1	2	501.59	0	0	0	1	1	1
9	106	0	0	0	3	2	1	2	621.35	0	0	0	1	2	1
9	107	0	0	0	2	1	1	2	453.53	0	0	0	2	1	1
9	108	0	0	0	3	3	0	2	502.53	0	0	0	1	0	1
9	109	0	0	0	3	4	1	1	741.56	0	0	0	1	2	1
9	110	0	0	0	3	4	1	2	509.08	0	0	0	1	2	1
9	111	0	0	0	2	4	1	2	637.12	0	0	0	2	2	1
9	112	0	0	0	1	2	1	1	493.49	0	0	0	1	2	1
9	113	0	0	0	1	4	1	2	605.68	0	0	0	1	2	1
9	114	0	0	0	4	3	1	1	718.47	0	0	0	2	1	1
9	115	0	0	0	1	3	1	1	526.31	0	0	0	1	1	1
9	116	0	0	0	4	2	1	1	573.69	0	0	0	2	2	1
9	117	0	0	0	3	1	1	2	691.84	0	0	0	1	1	1
9	118	0	0	0	4	4	0	2	557.22	0	0	0	2	0	1
9	119	0	0	0	1	1	0	2	798.74	0	0	0	1	0	1
9	120	0	0	0	2	4	1	1	566.3	0	0	0	2	2	1
9	121	0	0	0	1	2	1	1	504.45	0	0	0	1	2	1
9	122	0	0	0	4	4	0	2	565.87	0	0	0	2	0	1
9	123	0	0	0	1	1	0	1	453	0	0	0	1	0	1
9	124	0	0	0	4	1	1	1	462.38	0	0	0	2	1	1
9	125	0	0	0	4	2	1	1	365.52	0	0	0	2	2	1
9	126	0	0	0	4	2	1	2	413.43	0	0	0	2	2	1
9	127	0	0	0	1	2	1	1	404.68	0	0	0	1	2	1
9	128	0	0	0	2	3	1	2	853.5	0	0	0	2	1	1
9	129	0	0	0	2	1	1	2	789.68	0	0	0	2	1	1
9	130	0	0	0	4	1	1	2	493.51	0	0	0	2	1	1
9	131	0	0	0	2	4	1	1	398.69	0	0	0	2	2	1
9	132	0	0	0	4	3	1	1	429.79	1	0	0	2	1	0
9	133	0	0	0	1	3	1	2	467.15	0	0	0	1	1	1
9	134	0	0	0	2	1	1	2	549.66	0	0	0	2	1	1
9	135	0	0	0	1	3	1	1	446.32	0	0	0	1	1	1
9	136	0	0	0	1	2	1	2	406.82	0	0	0	1	2	1
9	137	0	0	0	4	2	1	2	533.69	0	0	0	2	2	1
9	138	0	0	0	3	2	1	2	590.65	0	0	0	1	2	1
9	139	0	0	0	3	2	1	1	806.74	0	0	0	1	2	1
9	140	0	0	0	1	3	1	1	453.54	0	0	0	1	1	1
9	141	0	0	0	4	2	1	2	469.59	0	0	0	2	2	1
9	142	0	0	0	3	2	1	2	693.16	0	0	0	1	2	1
9	143	0	0	0	2	2	0	2	493.6	0	0	0	2	0	1
9	144	0	0	0	3	1	1	2	485.56	0	0	0	1	1	1
9	145	0	0	0	2	3	1	2	613.63	0	0	0	2	1	1
9	146	0	0	0	1	1	0	2	477.48	0	0	0	1	0	1
9	147	0	0	0	2	1	1	1	596.92	0	0	0	2	1	1
9	148	0	0	0	1	2	1	2	517.47	0	0	0	1	2	1
9	149	0	0	0	1	4	1	1	477.44	0	0	0	1	2	1
9	150	0	0	0	2	1	1	1	630.66	0	0	0	2	1	1
9	151	0	0	0	2	3	1	2	565.17	0	0	0	2	1	1
9	152	0	0	0	1	1	0	2	485.6	0	0	0	1	0	1
9	153	0	0	0	4	3	1	1	662.45	0	0	0	2	1	1
9	154	0	0	0	4	4	0	1	605.52	0	0	0	2	0	1
9	155	0	0	0	3	1	1	1	557.35	0	0	0	1	1	1
9	156	0	0	0	3	1	1	1	557.4	0	0	0	1	1	1
9	157	0	0	0	2	2	0	2	476.47	0	0	0	2	0	1
9	158	0	0	0	4	3	1	1	605.5	0	0	0	2	1	1
9	159	0	0	0	2	3	1	1	670.23	0	0	0	2	1	1
9	160	0	0	0	1	2	1	2	486.44	0	0	0	1	2	1
9	161	0	0	0	4	1	1	1	509.62	0	0	0	2	1	1
9	162	0	0	0	2	3	1	1	421.71	0	0	0	2	1	1
9	163	0	0	0	2	1	1	1	413.45	0	0	0	2	1	1
9	164	0	0	0	2	3	1	2	509.52	0	0	0	2	1	1
9	165	0	0	0	1	2	1	1	533.26	0	0	0	1	2	1
9	166	0	0	0	1	2	1	2	477.75	0	0	0	1	2	1
9	167	0	0	0	4	4	0	1	541.58	0	0	0	2	0	1
9	168	0	0	0	4	4	0	1	516.87	0	0	0	2	0	1
9	169	0	0	0	3	2	1	1	741.55	0	0	0	1	2	1
9	170	0	0	0	1	1	0	2	508.8	0	0	0	1	0	1
9	171	0	0	0	1	4	1	2	421.38	0	0	0	1	2	1
9	172	0	0	0	2	3	1	1	516.95	0	0	0	2	1	1
9	173	0	0	0	4	2	1	1	573.56	0	0	0	2	2	1
9	174	0	0	0	1	1	0	1	533.33	0	0	0	1	0	1
9	175	0	0	0	1	1	0	1	422.79	0	0	0	1	0	1
9	176	0	0	0	1	3	1	2	470.52	0	0	0	1	1	1
9	177	0	0	0	3	3	0	1	726.57	0	0	0	1	0	1
9	178	0	0	0	3	4	1	1	525.34	0	0	0	1	2	1
9	179	0	0	0	3	3	0	1	445.72	0	0	0	1	0	1
9	180	0	0	0	2	4	1	2	533.08	0	0	0	2	2	1
9	181	0	0	0	3	1	1	2	556.6	0	0	0	1	1	1
9	182	0	0	0	2	2	0	1	461.55	0	0	0	2	0	1
9	183	0	0	0	3	4	1	2	533.81	0	0	0	1	2	1
9	184	0	0	0	1	4	1	1	470.45	0	0	0	1	2	1
9	185	0	0	0	3	3	0	2	519.09	0	0	0	1	0	1
9	186	0	0	0	1	4	1	1	382.1	0	0	0	1	2	1
9	187	0	0	0	2	3	1	1	645.59	0	0	0	2	1	1
9	188	0	0	0	3	3	0	1	629.55	0	0	0	1	0	1
9	189	0	0	0	4	1	1	1	590.45	0	0	0	2	1	1
9	190	0	0	0	1	2	1	1	477.61	0	0	0	1	2	1
9	191	0	0	0	4	3	1	2	564.66	0	0	0	2	1	1
9	192	0	0	0	4	1	1	1	542.49	0	0	0	2	1	1
9	193	0	0	0	2	4	1	2	606.45	0	0	0	2	2	1
9	194	0	0	0	2	4	1	1	621.36	0	0	0	2	2	1
9	195	0	0	0	2	4	1	1	437.64	0	0	0	2	2	1
9	196	0	0	0	2	2	0	1	397.17	0	0	0	2	0	1
9	197	0	0	0	3	1	1	1	869.67	0	0	0	1	1	1
9	198	0	0	0	3	1	1	1	709.52	0	0	0	1	1	1
9	199	0	0	0	4	2	1	1	558.55	0	0	0	2	2	1
9	200	0	0	0	4	1	1	2	556.55	0	0	0	2	1	1
9	201	0	0	0	3	3	0	1	574.69	0	0	0	1	0	1
9	202	0	0	0	2	3	1	1	461.81	0	0	0	2	1	1
9	203	0	0	0	4	1	1	2	446.56	0	0	0	2	1	1
9	204	0	0	0	3	1	1	2	526.54	0	0	0	1	1	1
9	205	0	0	0	2	2	0	2	581.56	0	0	0	2	0	1
9	206	0	0	0	4	4	0	1	557.72	0	0	0	2	0	1
9	207	0	0	0	4	2	1	2	469.35	0	0	0	2	2	1
9	208	0	0	0	3	2	1	1	565.48	0	0	0	1	2	1
9	209	0	0	0	3	3	0	1	525.75	0	0	0	1	0	1
9	210	0	0	0	3	2	1	2	605.48	0	0	0	1	2	1
9	211	0	0	0	1	4	1	2	958.47	0	0	0	1	2	1
9	212	0	0	0	2	2	0	1	717.46	0	0	0	2	0	1
9	213	0	0	0	2	4	1	2	548.66	0	0	0	2	2	1
9	214	0	0	0	1	4	1	2	637.51	0	0	0	1	2	1
9	215	0	0	0	4	2	1	2	653.58	0	0	0	2	2	1
9	216	0	0	0	1	4	1	1	934.73	0	0	0	1	2	1
9	217	0	0	0	1	4	1	2	501.72	0	0	0	1	2	1
9	218	0	0	0	1	3	1	2	517.61	0	0	0	1	1	1
9	219	0	0	0	1	4	1	2	572.09	0	0	0	1	2	1
9	220	0	0	0	2	4	1	1	550.73	0	0	0	2	2	1
9	221	0	0	0	2	2	0	1	502.62	0	0	0	2	0	1
9	222	0	0	0	4	3	1	2	509.5	0	0	0	2	1	1
9	223	0	0	0	2	3	1	2	502.82	0	0	0	2	1	1
9	224	0	0	0	1	4	1	1	485.48	0	0	0	1	2	1
8	1	0	0	0	4	2	1	1	999.43	0	0	0	2	2	1
8	2	0	0	0	4	3	1	1	640.18	0	0	0	2	1	1
8	3	0	0	0	1	2	1	2	501.23	0	0	0	1	2	1
8	4	0	0	0	4	3	1	1	655.63	0	0	0	2	1	1
8	5	0	0	0	3	3	0	1	1017.16	0	0	0	1	0	1
8	6	0	0	0	1	2	1	1	661.82	0	0	0	1	2	1
8	7	0	0	0	2	1	1	2	659.62	0	0	0	2	1	1
8	8	0	0	0	3	1	1	2	729.26	0	0	0	1	1	1
8	9	0	0	0	4	4	0	1	824.32	0	0	0	2	0	1
8	10	0	0	0	4	4	0	2	497.43	0	0	0	2	0	1
8	11	0	0	0	1	3	1	1	523.67	0	0	0	1	1	1
8	12	0	0	0	4	4	0	2	566.72	0	0	0	2	0	1
8	13	0	0	0	4	4	0	1	578.27	0	0	0	2	0	1
8	14	0	0	0	2	4	1	2	626.43	0	0	0	2	2	1
8	15	0	0	0	4	1	1	2	483.52	0	0	0	2	1	1
8	16	0	0	0	1	3	1	1	569.52	0	0	0	1	1	1
8	17	0	0	0	2	3	1	2	917.5	0	0	0	2	1	1
8	18	0	0	0	4	3	1	2	448.29	0	0	0	2	1	1
8	19	0	0	0	4	1	1	1	849.71	0	0	0	2	1	1
8	20	0	0	0	4	4	0	2	683.24	0	0	0	2	0	1
8	21	0	0	0	3	3	0	2	801.21	0	0	0	1	0	1
8	22	0	0	0	1	1	0	1	553.93	0	0	0	1	0	1
8	23	0	0	0	4	2	1	2	457.36	0	0	0	2	2	1
8	24	0	0	0	4	3	1	2	423.22	0	0	0	2	1	1
8	25	0	0	0	3	3	0	2	592.2	0	0	0	1	0	1
8	26	0	0	0	3	4	1	2	540.24	0	0	0	1	2	1
8	27	0	0	0	3	4	1	1	487.78	1	0	0	1	2	0
8	28	0	0	0	2	3	1	2	638.41	0	0	0	2	1	1
8	29	0	0	0	3	3	0	2	563.89	0	0	0	1	0	1
8	30	0	0	0	1	3	1	2	623.37	0	0	0	1	1	1
8	31	0	0	0	3	4	1	1	616.63	0	0	0	1	2	1
8	32	0	0	0	1	1	0	1	605.27	0	0	0	1	0	1
8	33	0	0	0	2	1	1	2	621.48	0	0	0	2	1	1
8	34	0	0	0	1	1	0	2	558.67	0	0	0	1	0	1
8	35	0	0	0	1	2	1	1	534.34	0	0	0	1	2	1
8	36	0	0	0	4	2	1	1	733.33	0	0	0	2	2	1
8	37	0	0	0	3	4	1	1	676.46	0	0	0	1	2	1
8	38	0	0	0	2	2	0	1	598.26	0	0	0	2	0	1
8	39	0	0	0	4	4	0	1	646.87	0	0	0	2	0	1
8	40	0	0	0	1	1	0	1	792.48	0	0	0	1	0	1
8	41	0	0	0	2	4	1	1	780.57	0	0	0	2	2	1
8	42	0	0	0	2	3	1	1	716.71	0	0	0	2	1	1
8	43	0	0	0	4	1	1	1	999.32	0	0	0	2	1	1
8	44	0	0	0	4	1	1	2	648.16	0	0	0	2	1	1
8	45	0	0	0	1	4	1	1	785.43	0	0	0	1	2	1
8	46	0	0	0	3	1	1	1	937.45	0	0	0	1	1	1
8	47	0	0	0	2	4	1	1	632.67	0	0	0	2	2	1
8	48	0	0	0	3	3	0	1	761.4	0	0	0	1	0	1
8	49	0	0	0	3	4	1	1	673.47	0	0	0	1	2	1
8	50	0	0	0	3	4	1	2	651.07	0	0	0	1	2	1
8	51	0	0	0	2	1	1	2	884.53	0	0	0	2	1	1
8	52	0	0	0	3	3	0	2	634.85	0	0	0	1	0	1
8	53	0	0	0	3	3	0	2	535.8	0	0	0	1	0	1
8	54	0	0	0	1	3	1	2	695.09	0	0	0	1	1	1
8	55	0	0	0	1	2	1	2	505.39	0	0	0	1	2	1
8	56	0	0	0	3	1	1	1	696.04	0	0	0	1	1	1
8	57	0	0	0	4	4	0	2	530.61	0	0	0	2	0	1
8	58	0	0	0	2	2	0	2	753.37	0	0	0	2	0	1
8	59	0	0	0	3	2	1	2	625.41	0	0	0	1	2	1
8	60	0	0	0	1	4	1	2	626.03	0	0	0	1	2	1
8	61	0	0	0	3	4	1	2	690.98	0	0	0	1	2	1
8	62	0	0	0	2	1	1	1	705.51	0	0	0	2	1	1
8	63	0	0	0	3	1	1	1	639.95	0	0	0	1	1	1
8	64	0	0	0	3	4	1	1	541.19	0	0	0	1	2	1
8	65	0	0	0	4	3	1	1	600.4	0	0	0	2	1	1
8	66	0	0	0	4	4	0	2	560.94	1	0	0	2	0	0
8	67	0	0	0	3	2	1	1	716.77	0	0	0	1	2	1
8	68	0	0	0	1	3	1	1	623.65	0	0	0	1	1	1
8	69	0	0	0	1	3	1	1	592.77	0	0	0	1	1	1
8	70	0	0	0	2	1	1	2	572.81	0	0	0	2	1	1
8	71	0	0	0	4	2	1	2	576.82	0	0	0	2	2	1
8	72	0	0	0	2	1	1	1	576.75	0	0	0	2	1	1
8	73	0	0	0	4	1	1	2	640.78	0	0	0	2	1	1
8	74	0	0	0	2	1	1	1	646.11	0	0	0	2	1	1
8	75	0	0	0	4	3	1	2	495.34	0	0	0	2	1	1
8	76	0	0	0	2	2	0	2	609.93	0	0	0	2	0	1
8	77	0	0	0	1	4	1	1	782.58	0	0	0	1	2	1
8	78	0	0	0	2	1	1	1	774.63	0	0	0	2	1	1
8	79	0	0	0	3	2	1	2	982.76	0	0	0	1	2	1
8	80	0	0	0	2	4	1	2	1198.64	0	0	0	2	2	0
8	81	0	0	0	2	2	0	2	511.58	0	0	0	2	0	1
8	82	0	0	0	4	2	1	1	598.02	0	0	0	2	2	1
8	83	0	0	0	3	2	1	2	662.39	0	0	0	1	2	1
8	84	0	0	0	3	2	1	1	740.25	0	0	0	1	2	1
8	85	0	0	0	4	3	1	2	583.41	0	0	0	2	1	1
8	86	0	0	0	2	2	0	1	535.74	0	0	0	2	0	1
8	87	0	0	0	3	4	1	2	606.6	0	0	0	1	2	1
8	88	0	0	0	3	4	1	2	503.07	0	0	0	1	2	1
8	89	0	0	0	2	3	1	1	545.56	0	0	0	2	1	1
8	90	0	0	0	3	2	1	1	660.75	0	0	0	1	2	1
8	91	0	0	0	1	1	0	2	562.57	0	0	0	1	0	1
8	92	0	0	0	1	1	0	2	582.27	0	0	0	1	0	1
8	93	0	0	0	3	1	1	2	638.27	0	0	0	1	1	1
8	94	0	0	0	4	1	1	1	771.63	0	0	0	2	1	1
8	95	0	0	0	4	3	1	2	815.47	0	0	0	2	1	1
8	96	0	0	0	1	2	1	2	532.23	0	0	0	1	2	1
8	97	0	0	0	3	2	1	1	731.15	0	0	0	1	2	1
8	98	0	0	0	2	4	1	2	594.29	0	0	0	2	2	1
8	99	0	0	0	1	1	0	1	582.68	0	0	0	1	0	1
8	100	0	0	0	2	2	0	2	974.47	0	0	0	2	0	1
8	101	0	0	0	1	3	1	2	478.77	0	0	0	1	1	1
8	102	0	0	0	4	1	1	2	760.74	0	0	0	2	1	1
8	103	0	0	0	2	2	0	1	584.14	0	0	0	2	0	1
8	104	0	0	0	3	1	1	2	712.27	0	0	0	1	1	1
8	105	0	0	0	1	3	1	2	566.77	0	0	0	1	1	1
8	106	0	0	0	3	2	1	2	682.71	0	0	0	1	2	1
8	107	0	0	0	2	1	1	2	640.8	0	0	0	2	1	1
8	108	0	0	0	3	3	0	2	677.98	0	0	0	1	0	1
8	109	0	0	0	3	4	1	1	800.04	0	0	0	1	2	1
8	110	0	0	0	3	4	1	2	648.39	0	0	0	1	2	1
8	111	0	0	0	2	4	1	2	570.05	0	0	0	2	2	1
8	112	0	0	0	1	2	1	1	669.71	0	0	0	1	2	1
8	113	0	0	0	1	4	1	2	567.61	0	0	0	1	2	1
8	114	0	0	0	4	3	1	1	667.53	0	0	0	2	1	1
8	115	0	0	0	1	3	1	1	568.99	0	0	0	1	1	1
8	116	0	0	0	4	2	1	1	629.05	0	0	0	2	2	1
8	117	0	0	0	3	1	1	2	581.89	0	0	0	1	1	1
8	118	0	0	0	4	4	0	2	1117.92	0	0	0	2	0	1
8	119	0	0	0	1	1	0	2	512.98	0	0	0	1	0	1
8	120	0	0	0	2	4	1	1	983.34	0	0	0	2	2	1
8	121	0	0	0	1	2	1	1	958.42	0	0	0	1	2	1
8	122	0	0	0	4	4	0	2	557.78	0	0	0	2	0	1
8	123	0	0	0	1	1	0	1	597.56	0	0	0	1	0	1
8	124	0	0	0	4	1	1	1	702.06	0	0	0	2	1	1
8	125	0	0	0	4	2	1	1	472.25	0	0	0	2	2	1
8	126	0	0	0	4	2	1	2	450.4	0	0	0	2	2	1
8	127	0	0	0	1	2	1	1	659.62	0	0	0	1	2	1
8	128	0	0	0	2	3	1	2	577.53	0	0	0	2	1	1
8	129	0	0	0	2	1	1	2	705.48	0	0	0	2	1	1
8	130	0	0	0	4	1	1	2	680.11	0	0	0	2	1	1
8	131	0	0	0	2	4	1	1	566.36	0	0	0	2	2	1
8	132	0	0	0	4	3	1	1	521.98	1	0	0	2	1	0
8	133	0	0	0	1	3	1	2	681.29	0	0	0	1	1	1
8	134	0	0	0	2	1	1	2	591.55	0	0	0	2	1	1
8	135	0	0	0	1	3	1	1	691.72	0	0	0	1	1	1
8	136	0	0	0	1	2	1	2	465.72	0	0	0	1	2	1
8	137	0	0	0	4	2	1	2	615.4	0	0	0	2	2	1
8	138	0	0	0	3	2	1	2	532.3	0	0	0	1	2	1
8	139	0	0	0	3	2	1	1	699.28	0	0	0	1	2	1
8	140	0	0	0	1	3	1	1	677.86	0	0	0	1	1	1
8	141	0	0	0	4	2	1	2	423.64	0	0	0	2	2	1
8	142	0	0	0	3	2	1	2	512.61	0	0	0	1	2	1
8	143	0	0	0	2	2	0	2	591.34	0	0	0	2	0	1
8	144	0	0	0	3	1	1	2	571.64	0	0	0	1	1	1
8	145	0	0	0	2	3	1	2	527.38	0	0	0	2	1	1
8	146	0	0	0	1	1	0	2	678.43	0	0	0	1	0	1
8	147	0	0	0	2	1	1	1	760.21	0	0	0	2	1	1
8	148	0	0	0	1	2	1	2	584.15	0	0	0	1	2	1
8	149	0	0	0	1	4	1	1	615.93	0	0	0	1	2	1
8	150	0	0	0	2	1	1	1	748.8	0	0	0	2	1	1
8	151	0	0	0	2	3	1	2	528.01	0	0	0	2	1	1
8	152	0	0	0	1	1	0	2	527.05	0	0	0	1	0	1
8	153	0	0	0	4	3	1	1	686.34	0	0	0	2	1	1
8	154	0	0	0	4	4	0	1	564.24	0	0	0	2	0	1
8	155	0	0	0	3	1	1	1	688.24	0	0	0	1	1	1
8	156	0	0	0	3	1	1	1	558.28	0	0	0	1	1	1
8	157	0	0	0	2	2	0	2	549.83	0	0	0	2	0	1
8	158	0	0	0	4	3	1	1	617.33	0	0	0	2	1	1
8	159	0	0	0	2	3	1	1	829.85	0	0	0	2	1	1
8	160	0	0	0	1	2	1	2	559.1	0	0	0	1	2	1
8	161	0	0	0	4	1	1	1	734.48	0	0	0	2	1	1
8	162	0	0	0	2	3	1	1	877.65	0	0	0	2	1	1
8	163	0	0	0	2	1	1	1	591.71	0	0	0	2	1	1
8	164	0	0	0	2	3	1	2	795.84	0	0	0	2	1	1
8	165	0	0	0	1	2	1	1	1176.18	0	0	0	1	2	1
8	166	0	0	0	1	2	1	2	880.18	0	0	0	1	2	1
8	167	0	0	0	4	4	0	1	1326.33	0	0	0	2	0	0
8	168	0	0	0	4	4	0	1	825.26	0	0	0	2	0	1
8	169	0	0	0	3	2	1	1	1378.09	0	0	0	1	2	0
8	170	0	0	0	1	1	0	2	610.33	0	0	0	1	0	1
8	171	0	0	0	1	4	1	2	703.13	0	0	0	1	2	1
8	172	0	0	0	2	3	1	1	817.31	0	0	0	2	1	1
8	173	0	0	0	4	2	1	1	670.22	0	0	0	2	2	1
8	174	0	0	0	1	1	0	1	807.97	0	0	0	1	0	1
8	175	0	0	0	1	1	0	1	544.7	0	0	0	1	0	1
8	176	0	0	0	1	3	1	2	603.85	0	0	0	1	1	1
8	177	0	0	0	3	3	0	1	732.48	0	0	0	1	0	1
8	178	0	0	0	3	4	1	1	475.65	0	0	0	1	2	1
8	179	0	0	0	3	3	0	1	661.27	0	0	0	1	0	1
8	180	0	0	0	2	4	1	2	523.27	0	0	0	2	2	1
8	181	0	0	0	3	1	1	2	582.05	0	0	0	1	1	1
8	182	0	0	0	2	2	0	1	574.07	0	0	0	2	0	1
8	183	0	0	0	3	4	1	2	742.21	0	0	0	1	2	1
8	184	0	0	0	1	4	1	1	737.27	0	0	0	1	2	1
8	185	0	0	0	3	3	0	2	928.56	0	0	0	1	0	1
8	186	0	0	0	1	4	1	1	567.62	0	0	0	1	2	1
8	187	0	0	0	2	3	1	1	731.43	0	0	0	2	1	1
8	188	0	0	0	3	3	0	1	1034.74	0	0	0	1	0	1
8	189	0	0	0	4	1	1	1	799.66	0	0	0	2	1	1
8	190	0	0	0	1	2	1	1	1120.32	0	0	0	1	2	1
8	191	0	0	0	4	3	1	2	1259.1	0	0	0	2	1	0
8	192	0	0	0	4	1	1	1	1872.85	0	0	0	2	1	0
8	193	0	0	0	2	4	1	2	1994.85	1	0	0	2	2	0
8	194	0	0	0	2	4	1	1	791.23	0	0	0	2	2	1
8	195	0	0	0	2	4	1	1	531.52	0	0	0	2	2	1
8	196	0	0	0	2	2	0	1	530.36	0	0	0	2	0	1
8	197	0	0	0	3	1	1	1	953.72	1	0	0	1	1	0
8	198	0	0	0	3	1	1	1	1481.64	1	0	0	1	1	0
8	199	0	0	0	4	2	1	1	2000.12	1	0	0	2	2	0
8	200	0	0	0	4	1	1	2	897.63	1	0	0	2	1	0
8	201	0	0	0	3	3	0	1	1352.09	1	0	0	1	0	0
8	202	0	0	0	2	3	1	1	1195.96	1	0	0	2	1	0
8	203	0	0	0	4	1	1	2	1492.61	1	0	0	2	1	0
8	204	0	0	0	3	1	1	2	1391.63	0	0	0	1	1	0
8	205	0	0	0	2	2	0	2	843.73	0	0	0	2	0	1
8	206	0	0	0	4	4	0	1	825.07	0	0	0	2	0	1
8	207	0	0	0	4	2	1	2	1449.97	1	0	0	2	2	0
[truncated: 2,481 more rows]
